# Supplementary material for: Single-cell RNA sequencing identifies CXADR as a fate determinant of the placental exchange surface
Source: Nat Commun. 2025 Jan 2;16:142. doi: 10.1038/s41467-024-55597-w (PMC11695997; doi:10.1038/s41467-024-55597-w)
Supplement: Supplementary file 4 — Supplementary Data 1-26 [file 41467_2024_55597_MOESM4_ESM.xlsx]

## Sheet: Data 00.Index
Supplementary Data 1	All sequencing samples sorted by run
Supplementary Data 2	t0 dataset_Number of cells per cluster resolution= 0.4, 500gpc, Harmony integrated
Supplementary Data 3	t0 dataset markers "Findallmarkers" with l2fc>0.25
Supplementary Data 4	t0 pairwise cl0 vs cl 2 l2fc>0.25
Supplementary Data 5	Inhibit dataset_Number of cells per cluster resolution= 0.8, 500gpc, Harmony integrated
Supplementary Data 6	Remove dataset_Number of cells per cluster resolution= 0.8, 500gpc , Harmony integrated
Supplementary Data 7	Inhibit dataset markers "Findallmarkers" with l2fc>0.25
Supplementary Data 8	Remove dataset markers "Findallmarkers" with l2fc>0.25
Supplementary Data 9	Inhibit dataset_500g_res.0.8_P-val(adj) of Enriched pathways_BioCarta_matrix_l2fc0.25
Supplementary Data 10	Inhibit dataset_500g_res.0.8_P-val(adj) of Enriched pathways_GOBP_matrix_l2fc0.25
Supplementary Data 11	Inhibit dataset_500g_res.0.8_P-val(adj) of Enriched pathways_GOCC_matrix_l2fc0.25
Supplementary Data 12	Inhibit dataset_500g_res.0.8_P-val(adj) of Enriched pathways_GOMF_matrix_l2fc0.25
Supplementary Data 13	Inhibit dataset_500g_res.0.8_P-val(adj) of Enriched pathways_Kegg_matrix_l2fc0.25
Supplementary Data 14	Inhibit dataset_500g_res.0.8_P-val(adj) of Enriched pathways_WP_matrix_l2fc0.25
Supplementary Data 15	Remove dataset_500g_res.0.8_P-val(adj) of Enriched pathways_BioCarta_matrix_l2fc0.25
Supplementary Data 16	Remove dataset_500g_res.0.8_P-val(adj) of Enriched pathways_GOBP_matrix_l2fc0.25
Supplementary Data 17	Remove dataset_500g_res.0.8_P-val(adj) of Enriched pathways_GOCC_matrix_l2fc0.25
Supplementary Data 18	Remove dataset_500g_res.0.8_P-val(adj) of Enriched pathways_GOMF_matrix_l2fc0.25
Supplementary Data 19	Remove dataset_500g_res.0.8_P-val(adj) of Enriched pathways_Kegg_matrix_l2fc0.25
Supplementary Data 20	Remove dataset_500g_res.0.8_P-val(adj) of Enriched pathways_WP_matrix_l2fc0.25
Supplementary Data 21	T24 dataset_Number of cells per cluster resolution= 0.4, 500gpc, Harmony integrated
Supplementary Data 22	Guide RNA and primer sequences
Supplementary Data 23	Individual Sample table
Supplementary Data 24	R2 sample to sample correlations (Single cell to bulk)
Supplementary Data 25	Merged Sample table
Supplementary Data 26	Integration Methods

## Sheet:  Data 01.Samples sorted by run
Run	SLX	Index	Sample Name	Sample Treatment	% Aligned
6	7633	723	1A	1 Hour Inhibit	63.06
6	7635	723	1A	1 Hour Inhibit	58.6
8	9339	723	1A	1 Hour Inhibit	49.12
8	9616	723	1A	1 Hour Inhibit	60.55
11	15982	723	1A	1 Hour Inhibit	65.86
14	9339	723	1A	1 Hour Inhibit	49.12
14	9616	723	1A	1 Hour Inhibit	60.55
6	7633	711	1B	1 Hour Remove	63.19
6	7635	711	1B	1 Hour Remove	56.74
7	7637	711	1B	1 Hour Remove	63.88
8	9339	711	1B	1 Hour Remove	56.85
8	9616	711	1B	1 Hour Remove	68.13
11	15987	711	1B	1 Hour Remove	63.81
14	9339	711	1B	1 Hour Remove	56.85
14	9616	711	1B	1 Hour Remove	68.13
6	7633	724	1C	1 Hour Remove	63.67
6	7635	724	1C	1 Hour Remove	56.43
8	9339	724	1C	1 Hour Remove	53.51
8	9616	724	1C	1 Hour Remove	63.92
11	15980	724	1C	1 Hour Remove	65.82
14	9339	724	1C	1 Hour Remove	53.51
14	9616	724	1C	1 Hour Remove	63.92
6	7633	716	1D	1 Hour Remove	63.39
6	7635	716	1D	1 Hour Remove	57.06
8	9339	716	1D	1 Hour Remove	57.54
8	9616	716	1D	1 Hour Remove	63.55
11	15988	716	1D	1 Hour Remove	65.69
14	9339	716	1D	1 Hour Remove	57.54
14	9616	716	1D	1 Hour Remove	63.55
6	7635	702	2A	1 Hour Remove	58.99
6	7633	712	2B	1 Hour Inhibit	60.27
6	7635	712	2B	1 Hour Inhibit	54.32
8	9339	712	2B	1 Hour Inhibit	43.14
8	9616	712	2B	1 Hour Inhibit	57.84
11	15988	712	2B	1 Hour Inhibit	64.42
14	9339	712	2B	1 Hour Inhibit	43.14
14	9616	712	2B	1 Hour Inhibit	57.84
6	7633	703	2C	1 Hour Inhibit	56.97
6	7635	703	2C	1 Hour Inhibit	47.54
11	15985	703	2C	1 Hour Inhibit	57.63
6	7633	718	2D	1 Hour Inhibit	61.57
6	7635	718	2D	1 Hour Inhibit	55.17
7	7637	718	2D	1 Hour Inhibit	65.85
8	9339	718	2D	1 Hour Inhibit	54.87
8	9616	718	2D	1 Hour Inhibit	58.07
11	15988	718	2D	1 Hour Inhibit	66.28
14	9339	718	2D	1 Hour Inhibit	54.87
14	9616	718	2D	1 Hour Inhibit	58.07
7	7637	701	36 I 1	36 Hour Inhibit	72.46
11	15985	701	36 I 1	36 Hour Inhibit	73.65
7	7637	702	36 I 2	36 Hour Inhibit	73.27
11	15987	702	36 I 2	36 Hour Inhibit	71.47
7	7637	703	36 I 3	36 Hour Inhibit	67.84
11	15987	703	36 I 3	36 Hour Inhibit	68.41
7	7637	704	36 I 4	36 Hour Inhibit	71.34
11	15985	704	36 I 4	36 Hour Inhibit	72.55
7	7637	706	36 R 1	36 Hour Remove	72.72
11	15985	706	36 R 1	36 Hour Remove	73.82
7	7637	707	36 R 2	36 Hour Remove	67.9
11	15985	707	36 R 2	36 Hour Remove	70.01
7	7637	710	36 R 3	36 Hour Remove	70.69
11	15987	710	36 R 3	36 Hour Remove	71.54
7	7637	712	36 R 4	36 Hour Remove	66.66
11	15982	712	36 R 4	36 Hour Remove	67.57
7	7637	705	48 I 1	48 Hour Inhibit	71.4
11	15985	705	48 I 1	48 Hour Inhibit	73.16
7	7637	716	48 I 2	48 Hour Inhibit	68.94
11	15982	716	48 I 2	48 Hour Inhibit	69.39
7	7637	719	48 I 3	48 Hour Inhibit	69.85
11	15988	719	48 I 3	48 Hour Inhibit	70.95
7	7637	720	48 I 4	48 Hour Inhibit	73.15
11	15988	720	48 I 4	48 Hour Inhibit	73.97
7	7637	729	48 R 1	48 Hour Remove	70.51
11	15985	729	48 R 1	48 Hour Remove	71.76
7	7637	722	48 R 2	48 Hour Remove	73.34
11	15982	722	48 R 2	48 Hour Remove	74.5
7	7637	723	48 R 3	48 Hour Remove	67.13
11	15980	723	48 R 3	48 Hour Remove	67.53
7	7637	726	48 R 4	48 Hour Remove	63.41
11	15982	726	48 R 4	48 Hour Remove	63.69
6	7633	726	5A	4 Hour Remove	58.86
6	7635	726	5A	4 Hour Remove	53.73
8	9339	726	5A	4 Hour Remove	56.61
8	9616	726	5A	4 Hour Remove	61.15
11	15980	726	5A	4 Hour Remove	60.13
14	9339	726	5A	4 Hour Remove	56.61
14	9616	726	5A	4 Hour Remove	61.15
6	7633	714	5B	4 Hour Inhibit	46.34
6	7635	714	5B	4 Hour Inhibit	29.67
8	9339	714	5B	4 Hour Inhibit	30.59
8	9616	714	5B	4 Hour Inhibit	45.34
14	9339	714	5B	4 Hour Inhibit	30.59
14	9616	714	5B	4 Hour Inhibit	45.34
6	7633	705	5C	4 Hour Inhibit	62.45
6	7635	705	5C	4 Hour Inhibit	61.95
11	15987	705	5C	4 Hour Inhibit	67.44
8	9339	719	5D	4 Hour Inhibit	8.61
8	9616	719	5D	4 Hour Inhibit	18.1
14	9339	719	5D	4 Hour Inhibit	8.61
14	9616	719	5D	4 Hour Inhibit	18.1
6	7635	727	6A	4 Hour Inhibit	61.04
8	9339	727	6A	4 Hour Inhibit	56.56
8	9616	727	6A	4 Hour Inhibit	64.94
14	9339	727	6A	4 Hour Inhibit	56.56
14	9616	727	6A	4 Hour Inhibit	64.94
6	7633	715	6B	4 Hour Remove	60.61
6	7635	715	6B	4 Hour Remove	58.6
8	9339	715	6B	4 Hour Remove	55.41
8	9616	715	6B	4 Hour Remove	60.17
14	9339	715	6B	4 Hour Remove	55.41
14	9616	715	6B	4 Hour Remove	60.17
6	7633	720	6C	4 Hour Remove	59.85
6	7635	720	6C	4 Hour Remove	58.11
11	15982	720	6C	4 Hour Remove	62.53
8	9339	720	6D	4 Hour Remove	28.91
8	9616	720	6D	4 Hour Remove	46.16
14	9339	720	6D	4 Hour Remove	28.91
14	9616	720	6D	4 Hour Remove	46.16
6	7633	728	7A	24 Hour Inhibit	68.25
6	7635	728	7A	24 Hour Inhibit	65.27
7	7637	728	7A	24 Hour Inhibit	71.25
8	9339	728	7A	24 Hour Inhibit	66.45
8	9616	728	7A	24 Hour Inhibit	72.18
11	15982	728	7A	24 Hour Inhibit	71.51
14	9339	728	7A	24 Hour Inhibit	66.45
14	9616	728	7A	24 Hour Inhibit	72.18
6	7633	707	7B	24 Hour Remove	65.72
6	7635	707	7B	24 Hour Remove	59.94
8	9339	707	7B	24 Hour Remove	59.94
8	9616	707	7B	24 Hour Remove	64.65
11	15980	707	7B	24 Hour Remove	70.56
14	9339	707	7B	24 Hour Remove	59.94
14	9616	707	7B	24 Hour Remove	64.65
6	7633	721	7D	24 Hour Remove	4.25
6	7635	721	7D	24 Hour Remove	3.51
8	9339	721	7D	24 Hour Remove	3.67
8	9616	721	7D	24 Hour Remove	4.57
14	9339	721	7D	24 Hour Remove	3.67
14	9616	721	7D	24 Hour Remove	4.57
6	7633	729	8A	24 Hour Remove	64.14
6	7635	729	8A	24 Hour Remove	61.02
8	9339	729	8A	24 Hour Remove	54.67
8	9616	729	8A	24 Hour Remove	69.96
11	15980	729	8A	24 Hour Remove	67.68
14	9339	729	8A	24 Hour Remove	54.67
14	9616	729	8A	24 Hour Remove	69.96
6	7633	710	8B	24 Hour Inhibit	68.74
6	7635	710	8B	24 Hour Inhibit	64.1
8	9339	710	8B	24 Hour Inhibit	61.96
8	9616	710	8B	24 Hour Inhibit	70.93
11	15988	710	8B	24 Hour Inhibit	71.14
14	9339	710	8B	24 Hour Inhibit	61.96
14	9616	710	8B	24 Hour Inhibit	70.93
6	7633	706	8C	24 Hour Inhibit	67.86
6	7635	706	8C	24 Hour Inhibit	64.5
11	15987	706	8C	24 Hour Inhibit	71.3
6	7633	722	8D	24 Hour Inhibit	65.36
6	7635	722	8D	24 Hour Inhibit	60.43
8	9339	722	8D	24 Hour Inhibit	57.96
8	9616	722	8D	24 Hour Inhibit	64.2
11	15980	722	8D	24 Hour Inhibit	67.55
14	9339	722	8D	24 Hour Inhibit	57.96
14	9616	722	8D	24 Hour Inhibit	64.2
4	9617	720	Set A	Time 0	67.86
4	9617	721	Set A	Time 0	69.31
4	9617	724	Set A	Time 0	56.02
4	9617	726	Set A	Time 0	64.11
6	7633	719	Set A	Time 0	64.48
6	7635	719	Set A	Time 0	60.01
7	7637	724	Set A	Time 0	50.91
4	9617	718	Set B	Time 0	60.97
4	9617	719	Set B	Time 0	67.6
4	9617	722	Set B	Time 0	68.01
4	9617	727	Set B	Time 0	61.39
4	9617	729	Set B	Time 0	67.29
6	7633	704	Set B	Time 0	70.07
6	7635	704	Set B	Time 0	58.38
11	15988	704	Set B	Time 0	71.6
6	7633	701	T7 - Set C	Time 0	17.01
6	7635	701	T7 - Set C	Time 0	14.18
8	9339	701	T7-Set C	Time 0	15.08
8	9616	701	T7-Set C	Time 0	18.34
14	15305	701	T7-Set C	Time 0	28.8
14	9339	701	T7-Set C	Time 0	15.08
14	9616	701	T7-Set C	Time 0	18.34

## Sheet: Data 02. t0_ Cells per cluster
SCT_snn_res.0.4	Number of Cells
0	2355
1	611
2	286
3	180

## Sheet: Data 03. t0_markers_l2fc0.25
	p_val	avg_logFC	pct.1	pct.2	p_val_adj	cluster	gene
Malat1	1.2502e-65	-0.553703	0.89	0.96	1.52725e-61	0	Malat1
Krt18	2.80861e-59	-0.550871	0.748	0.857	3.431e-55	0	Krt18
Slc2a3	4.91698e-55	-0.267309	0.07	0.258	6.00658e-51	0	Slc2a3
Lgals3	8.97418e-54	-0.410137	0.1	0.303	1.09629e-49	0	Lgals3
Fkbp3	5.75443e-49	0.28208	0.969	0.877	7.02961e-45	0	Fkbp3
Sin3b	1.02166e-46	-0.417838	0.321	0.524	1.24806e-42	0	Sin3b
mt-Cytb	1.38651e-45	0.303115	0.932	0.812	1.69377e-41	0	mt-Cytb
Hnrnpa2b1	5.362e-40	0.264432	0.885	0.738	6.55022e-36	0	Hnrnpa2b1
Nars	1.51429e-36	0.331747	0.77	0.616	1.84985e-32	0	Nars
Krt8	2.88859e-34	-0.290622	0.214	0.394	3.5287e-30	0	Krt8
Ftl1	2.94502e-31	-0.314018	0.693	0.803	3.59763e-27	0	Ftl1
Igf2	3.37143e-29	-0.318954	0.754	0.852	4.11853e-25	0	Igf2
Cd63	1.67728e-28	-0.259804	0.902	0.937	2.04897e-24	0	Cd63
Cldn4	2.00475e-27	-0.270728	0.292	0.46	2.44901e-23	0	Cldn4
Klf6	4.06747e-27	-0.251152	0.19	0.349	4.96882e-23	0	Klf6
2410006H16Rik	1.20014e-25	-0.299965	0.561	0.688	1.46609e-21	0	2410006H16Rik
Cdkn1c	4.47402e-21	-0.341426	0.285	0.422	5.46546e-17	0	Cdkn1c
Fabp3	4.14454e-14	-0.257313	0.482	0.588	5.06297e-10	0	Fabp3
Apoe	6.99323e-12	-0.26669	0.411	0.499	8.54293e-08	0	Apoe
Rhox6	2.15049e-07	-0.293792	0.165	0.229	0.00262703	0	Rhox6
Slc2a3.1	3.63709e-87	0.387086	0.367	0.077	4.44307e-83	1	Slc2a3
Malat1.1	1.19083e-46	0.452533	0.974	0.898	1.45472e-42	1	Malat1
Apoe.1	6.07904e-42	0.509842	0.627	0.398	7.42616e-38	1	Apoe
Sin3b.1	1.70596e-40	0.433974	0.571	0.344	2.084e-36	1	Sin3b
2410006H16Rik.1	1.721e-38	0.415012	0.743	0.57	2.10238e-34	1	2410006H16Rik
mt-Cytb.1	3.86838e-37	-0.336956	0.784	0.918	4.72561e-33	1	mt-Cytb
Rrm2	1.74049e-36	-0.335727	0.213	0.49	2.12618e-32	1	Rrm2
Gas5	1.17228e-33	0.344844	0.907	0.829	1.43206e-29	1	Gas5
Fkbp3.1	3.90984e-31	-0.27532	0.877	0.954	4.77626e-27	1	Fkbp3
S100a6	9.87763e-30	-0.351265	0.576	0.758	1.20665e-25	1	S100a6
Aldoa	4.1675e-29	0.342242	0.689	0.535	5.09102e-25	1	Aldoa
Nars.1	2.01449e-28	-0.376633	0.594	0.749	2.4609e-24	1	Nars
Ranbp1	5.36004e-27	-0.289752	0.591	0.777	6.54783e-23	1	Ranbp1
Ftl1.1	1.4528e-26	0.345326	0.817	0.708	1.77474e-22	1	Ftl1
Cd63.1	6.7507e-25	0.264325	0.953	0.905	8.24666e-21	1	Cd63
Zfos1	2.84833e-24	0.27022	0.44	0.258	3.47952e-20	1	Zfos1
Atxn10	1.50413e-23	0.277498	0.65	0.471	1.83744e-19	1	Atxn10
Uqcrq	5.66606e-23	-0.2595	0.522	0.706	6.92166e-19	1	Uqcrq
Ly6a	2.06695e-19	-0.258919	0.113	0.284	2.52499e-15	1	Ly6a
Fth1	0.00044357	0.299971	0.678	0.628	1	2	Fth1
Lgals1	2.19307e-07	0.288364	0.58	0.475	0.00267906	2	Lgals1
Cd63.2	3.63847e-11	0.270007	0.937	0.911	4.44475e-07	2	Cd63
Slc25a5	3.52117e-11	-0.25062	0.395	0.579	4.30146e-07	2	Slc25a5
Cpne3	1.23206e-11	-0.265232	0.528	0.695	1.50508e-07	2	Cpne3
Paip1	3.04083e-12	-0.265922	0.318	0.519	3.71468e-08	2	Paip1
Tpm1	2.63117e-12	0.32383	0.825	0.773	3.21424e-08	2	Tpm1
Sin3b.2	1.9422e-12	0.332351	0.545	0.37	2.37259e-08	2	Sin3b
Nars.2	3.61374e-13	-0.340286	0.584	0.734	4.41454e-09	2	Nars
Apoe.2	1.29405e-13	-0.334212	0.238	0.457	1.58081e-09	2	Apoe
S100a11	6.46404e-14	0.298022	0.629	0.44	7.89647e-10	2	S100a11
Tmsb4x	5.35755e-14	0.372654	0.696	0.534	6.54479e-10	2	Tmsb4x
Cldn3	1.33876e-14	0.256033	0.385	0.202	1.63543e-10	2	Cldn3
Gkap1	1.15746e-14	0.267748	0.332	0.161	1.41396e-10	2	Gkap1
Ncl	2.90982e-15	-0.265294	0.99	0.997	3.55463e-11	2	Ncl
Fabp3.1	2.74669e-15	0.448011	0.675	0.501	3.35536e-11	2	Fabp3
Anp32b	4.37108e-16	-0.322923	0.587	0.768	5.33971e-12	2	Anp32b
Npm1	2.99614e-18	-0.292755	0.864	0.947	3.66008e-14	2	Npm1
Crip2	6.20828e-19	0.25356	0.367	0.165	7.58404e-15	2	Crip2
Cdkn1c.1	2.06063e-20	0.634307	0.524	0.31	2.51727e-16	2	Cdkn1c
Cyb5r3	1.83545e-21	0.368451	0.668	0.449	2.24218e-17	2	Cyb5r3
Ass1	1.00214e-22	0.272087	0.486	0.237	1.22421e-18	2	Ass1
Gm1673	3.6629e-23	-0.401341	0.276	0.572	4.4746e-19	2	Gm1673
Btg2	1.31671e-23	0.366986	0.472	0.227	1.60849e-19	2	Btg2
Tfpi	1.22162e-24	0.3941	0.381	0.159	1.49233e-20	2	Tfpi
Fkbp3.2	2.71291e-25	-0.392295	0.836	0.95	3.31409e-21	2	Fkbp3
Malat1.2	1.17743e-26	0.626282	0.983	0.905	1.43834e-22	2	Malat1
H2-D1	1.06656e-26	0.377877	0.423	0.177	1.30292e-22	2	H2-D1
Igf2.1	5.82538e-27	0.509457	0.881	0.776	7.11628e-23	2	Igf2
Klf6.1	1.99412e-29	0.457144	0.486	0.218	2.43602e-25	2	Klf6
Anxa2	9.49839e-31	0.46477	0.65	0.353	1.16032e-26	2	Anxa2
Rhox6.1	3.34504e-34	0.825405	0.42	0.164	4.0863e-30	2	Rhox6
Rhox9	1.77839e-36	0.708342	0.28	0.072	2.17248e-32	2	Rhox9
Sct	9.07266e-39	0.386197	0.43	0.141	1.10832e-34	2	Sct
Crip1	5.55193e-39	0.636839	0.524	0.221	6.78224e-35	2	Crip1
Jun	3.10181e-39	0.276336	0.262	0.055	3.78917e-35	2	Jun
Krt7	3.43463e-40	0.315591	0.364	0.102	4.19574e-36	2	Krt7
Hand1	5.09207e-42	0.643466	0.724	0.442	6.22047e-38	2	Hand1
Cldn4.1	1.02256e-49	0.569646	0.685	0.314	1.24916e-45	2	Cldn4
Serpine1	1.0987e-60	0.455555	0.329	0.058	1.34218e-56	2	Serpine1
Lgals3.1	1.1898e-62	0.806855	0.493	0.134	1.45347e-58	2	Lgals3
Krt8.1	2.83845e-65	0.585425	0.657	0.235	3.46745e-61	2	Krt8
Krt18.1	1.74333e-82	0.953583	0.979	0.764	2.12965e-78	2	Krt18
Gm37108	1.20181e-25	0.302037	0.328	0.092	1.46813e-21	3	Gm37108
Rpl35	7.96275e-24	0.373778	0.594	0.277	9.72729e-20	3	Rpl35
Gm9385	1.13909e-18	0.28618	0.333	0.117	1.39152e-14	3	Gm9385
Rps24-ps3	1.25219e-18	0.301619	0.489	0.219	1.52968e-14	3	Rps24-ps3
Gm10263	2.94293e-18	0.416922	0.65	0.399	3.59509e-14	3	Gm10263
Rpl14-ps1	6.34049e-18	0.417863	0.606	0.354	7.74554e-14	3	Rpl14-ps1
Rpl41	5.44639e-17	0.385331	0.672	0.408	6.65331e-13	3	Rpl41
Rpl37	4.53491e-16	0.420688	0.828	0.698	5.53985e-12	3	Rpl37
Rps24	1.23216e-15	0.365444	0.867	0.741	1.5052e-11	3	Rps24
Tmsb10	2.919e-14	0.359562	0.75	0.517	3.56585e-10	3	Tmsb10
Rpl18-ps1	7.05971e-14	0.30566	0.517	0.274	8.62414e-10	3	Rpl18-ps1
Gm9892	1.32569e-13	0.288041	0.378	0.175	1.61946e-09	3	Gm9892
Gm11942	2.90419e-13	0.277962	0.578	0.321	3.54776e-09	3	Gm11942
Rpl37a	4.51036e-13	0.317673	0.711	0.479	5.50985e-09	3	Rpl37a
Gm9794	7.38247e-13	0.292151	0.356	0.166	9.01843e-09	3	Gm9794
Eif2s2	9.66058e-11	0.284379	0.95	0.862	1.18014e-06	3	Eif2s2
Rps26	9.06916e-08	0.265323	0.794	0.665	0.00110789	3	Rps26
Rps15a	1.04351e-07	0.257825	0.706	0.593	0.00127476	3	Rps15a
Krt18.2	5.52811e-06	-0.311466	0.672	0.788	0.0675313	3	Krt18

## Sheet: Data 04.t0_markers_cl0vs2
Cl0vs2	p_val	avg_log2FC	pct.1	pct.2	p_val_adj
Fkbp3	6.98963e-34	0.642214	0.969	0.836	8.53854e-30
Gm1673	6.41108e-28	0.638657	0.611	0.276	7.83177e-24
Nars	7.04343e-19	0.58967	0.77	0.584	8.60425e-15
Paip1	1.42585e-15	0.436896	0.555	0.318	1.74182e-11
Hnrnpa2b1	6.23892e-17	0.421704	0.885	0.741	7.62146e-13
Anp32b	5.76755e-14	0.420598	0.762	0.587	7.04564e-10
Npm1	2.49794e-17	0.418839	0.947	0.864	3.05148e-13
Ncl	9.40878e-18	0.417622	0.996	0.99	1.14938e-13
Slc25a5	2.37796e-14	0.416046	0.611	0.395	2.90491e-10
Car2	1.59206e-12	0.411087	0.501	0.283	1.94486e-08
Cpne3	3.87646e-13	0.409807	0.71	0.528	4.73548e-09
Ppat	8.97057e-12	0.406135	0.519	0.325	1.09584e-07
Hspd1	1.61681e-11	0.382526	0.656	0.479	1.97509e-07
Nasp	1.0765e-11	0.368177	0.485	0.283	1.31506e-07
Hsp90ab1	1.07959e-16	0.351011	0.997	0.969	1.31882e-12
Cenpf	7.99231e-08	0.348915	0.544	0.378	0.00097634
Nolc1	1.27166e-10	0.344561	0.521	0.315	1.55346e-06
Paics	5.87991e-11	0.342504	0.735	0.598	7.18289e-07
Ybx1	1.50312e-08	0.338742	0.885	0.811	0.000183621
Lyar	3.464e-09	0.334979	0.458	0.287	4.23162e-05
Ldhb	4.0466e-08	0.328223	0.395	0.245	0.000494333
Ddah1	4.54434e-13	0.32201	0.34	0.126	5.55136e-09
Anp32a	6.59431e-09	0.316007	0.391	0.224	8.05561e-05
Apoe	7.4575e-09	0.315469	0.411	0.238	9.11009e-05
Ranbp1	7.48348e-10	0.313913	0.792	0.65	9.14182e-06
Eif5a	1.13002e-09	0.311289	0.569	0.388	1.38043e-05
Snrpd3	6.33587e-09	0.303735	0.722	0.584	7.7399e-05
Ddx21	3.81909e-06	0.296375	0.494	0.381	0.046654
Oxct1	6.69049e-10	0.282459	0.312	0.14	8.1731e-06
Lars	4.66709e-08	0.282051	0.459	0.294	0.000570132
Mthfd2	5.99421e-09	0.280288	0.334	0.171	7.32253e-05
Trnt1	7.26986e-09	0.279594	0.454	0.269	8.88087e-05
Rpl8	2.35255e-08	0.277059	0.845	0.769	0.000287388
Asns	1.46605e-07	0.264504	0.417	0.262	0.00179093
Morc4	3.07929e-06	0.263309	0.522	0.395	0.0376166
Top2a	2.4649e-07	0.262738	0.708	0.535	0.00301112
2810004N23Rik	5.76683e-09	0.260278	0.356	0.182	7.04475e-05
mt-Cytb	4.29029e-07	0.255687	0.932	0.853	0.00524102
Id2	1.41122e-06	0.255674	0.682	0.524	0.0172395
Atrx	6.68967e-06	0.255324	0.717	0.584	0.081721
Srsf7	1.61987e-06	0.25244	0.464	0.325	0.0197883
Pou3f1	2.31903e-07	0.251818	0.318	0.171	0.00283293
Dsg2	2.83946e-17	-0.251093	0.078	0.231	3.46869e-13
Ctsl	8.46739e-05	-0.252664	0.48	0.584	1
Cald1	1.86531e-05	-0.253008	0.783	0.818	0.227866
Tbrg1	3.68464e-06	-0.25376	0.472	0.594	0.0450116
Pdia3	1.69623e-05	-0.253994	0.613	0.72	0.207211
Arpc2	5.81268e-09	-0.254144	0.881	0.937	7.10077e-05
Bhlhe40	4.75214e-22	-0.255745	0.047	0.192	5.80521e-18
Iqgap1	1.0917e-08	-0.258963	0.23	0.374	0.000133362
Zyx	1.20145e-17	-0.260838	0.091	0.255	1.4677e-13
Tacstd2	3.21221e-48	-0.261107	0.016	0.182	3.92403e-44
Basp1	9.59888e-10	-0.261176	0.173	0.315	1.1726e-05
Plet1	3.69392e-05	-0.267343	0.453	0.566	0.451249
Klhl13	2.56115e-05	-0.267658	0.394	0.503	0.31287
Sfn	1.04552e-10	-0.268879	0.142	0.287	1.27721e-06
Phlda2	4.82362e-06	-0.270904	0.121	0.213	0.0589254
Atxn10	7.13177e-06	-0.273726	0.464	0.573	0.0871217
Errfi1	4.50207e-08	-0.276293	0.245	0.388	0.000549973
Actb	2.19626e-06	-0.277458	0.994	0.986	0.0268295
Luzp1	5.34927e-07	-0.279942	0.232	0.353	0.00653467
2410006H16Rik	3.73433e-05	-0.284181	0.561	0.678	0.456185
Sh3glb1	2.91949e-07	-0.28469	0.27	0.392	0.00356645
2004-09-01	5.35711e-08	-0.288956	0.242	0.381	0.000654425
Bsg	1.1378e-08	-0.290449	0.391	0.542	0.000138994
Krt19	7.11452e-05	-0.291713	0.144	0.224	0.86911
Npc2	5.78915e-07	-0.293143	0.31	0.441	0.00707202
Grn	2.93862e-18	-0.293659	0.153	0.357	3.58982e-14
Tagln2	1.98348e-09	-0.299566	0.606	0.748	2.42302e-05
Serpine2	4.81913e-05	-0.299708	0.186	0.276	0.588705
1600025M17Rik	8.64565e-27	-0.302484	0.025	0.154	1.05615e-22
Junb	7.55064e-06	-0.302814	0.239	0.35	0.0922386
Jund	4.83765e-19	-0.30634	0.096	0.269	5.90968e-15
Ccng1	5.29162e-06	-0.314	0.403	0.524	0.0646424
Marcksl1	3.87664e-09	-0.327062	0.417	0.577	4.7357e-05
Ubxn1	1.5942e-07	-0.329274	0.377	0.517	0.00194748
Mdm2	1.06889e-10	-0.331191	0.202	0.36	1.30576e-06
Rbbp7	0.000162823	-0.333185	0.665	0.724	1
Cdkn1a	1.05576e-13	-0.33389	0.141	0.304	1.28972e-09
Tinagl1	3.08873e-14	-0.335736	0.196	0.381	3.7732e-10
Marcks	2.51142e-19	-0.341736	0.121	0.311	3.06795e-15
Hspa5	1.9448e-07	-0.342558	0.606	0.738	0.00237576
Sri	9.34755e-10	-0.344692	0.361	0.51	1.1419e-05
Ctr9	1.84651e-07	-0.350297	0.28	0.413	0.00225569
Crip2	1.22041e-16	-0.354376	0.172	0.367	1.49085e-12
Ftl1	5.58959e-07	-0.354589	0.693	0.773	0.00682824
Cldn3	7.88812e-16	-0.386488	0.192	0.385	9.63612e-12
Ass1	1.06992e-22	-0.403302	0.234	0.486	1.30701e-18
Gkap1	1.47655e-15	-0.408539	0.154	0.332	1.80375e-11
S100a11	7.32938e-13	-0.418939	0.445	0.629	8.95357e-09
Jun	4.9658e-51	-0.429944	0.037	0.262	6.06622e-47
Tpm1	6.5527e-11	-0.446401	0.788	0.825	8.00478e-07
Krt7	1.40629e-35	-0.447881	0.107	0.364	1.71793e-31
Fth1	0.000210301	-0.458374	0.627	0.678	1
Lgals1	5.40542e-09	-0.46463	0.458	0.58	6.60326e-05
Cd63	1.26937e-15	-0.481171	0.902	0.937	1.55067e-11
Cyb5r3	2.86636e-18	-0.497552	0.468	0.668	3.50154e-14
Btg2	1.755e-22	-0.526931	0.227	0.472	2.1439e-18
Tmsb4x	3.25735e-14	-0.54802	0.529	0.696	3.97918e-10
H2-D1	1.08938e-25	-0.551242	0.177	0.423	1.33078e-21
Sct	1.36497e-39	-0.581684	0.134	0.43	1.66745e-35
Tfpi	2.85114e-30	-0.617142	0.136	0.381	3.48296e-26
Sin3b	8.4845e-21	-0.650407	0.321	0.545	1.03647e-16
Serpine1	1.82077e-59	-0.665553	0.054	0.329	2.22426e-55
Anxa2	5.38999e-33	-0.700492	0.337	0.65	6.5844e-29
Fabp3	1.34915e-17	-0.707033	0.482	0.675	1.64812e-13
Klf6	1.62462e-35	-0.715264	0.19	0.486	1.98463e-31
Igf2	3.64185e-31	-0.818033	0.754	0.881	4.44889e-27
Cldn4	7.32767e-54	-0.86668	0.292	0.685	8.95148e-50
Krt8	2.29439e-71	-0.897096	0.214	0.657	2.80283e-67
Hand1	6.85055e-41	-0.932692	0.445	0.724	8.36863e-37
Crip1	1.10376e-39	-0.938619	0.212	0.524	1.34835e-35
Cdkn1c	2.08718e-24	-0.985764	0.285	0.524	2.5497e-20
Rhox9	2.93472e-32	-1.01678	0.075	0.28	3.58505e-28
Malat1	2.41096e-36	-1.10363	0.89	0.983	2.94523e-32
Rhox6	3.46659e-32	-1.19116	0.165	0.42	4.23478e-28
Lgals3	4.24364e-79	-1.2351	0.1	0.493	5.18402e-75

## Sheet: Data 05. Inhibit_Cellsperclust
SCT_snn_res.0.8	0	I.1	I.24	I.36	I.4	I.48
0	23	76	990	1466	147	5885
1	621	1395	66	355	4681	12
2	32	30	4343	1305	34	1380
3	2	13	1347	3310	25	1308
4	0	0	560	1792	2	3393
5	419	3286	0	500	1506	0
6	76	46	1147	2539	30	1691
7	1	10	805	3137	3	1351
8	19	39	1078	840	94	2274
9	1863	1835	5	7	194	1
10	15	4	2472	162	29	57
11	206	2355	0	36	54	0
12	105	100	1688	426	29	193
13	0	0	220	597	0	405
14	0	5	184	530	17	481
15	13	42	109	46	213	40
16	37	402	4	0	15	1

## Sheet: Data 06. Remove_Cellspercluster
SCT_snn_res.0.8	0	R.1	R.24	R.36	R.4	R.48
0	365	109	5157	3522	469	1101
1	1	23	2247	4000	62	2487
10	77	405	170	677	258	1136
11	83	93	250	718	44	1266
12	44	142	262	297	317	550
13	166	448	6	0	849	1
14	648	142	0	0	4	0
15	3	197	3	4	24	1
2	1030	5282	35	94	1389	170
3	226	361	7	365	4665	593
4	25	134	1119	1644	139	2197
5	111	207	1843	1979	228	890
6	414	1070	120	691	2655	191
7	234	2904	17	90	455	190
8	1	17	388	591	27	2419
9	4	2	515	1285	7	1194

## Sheet: Data 07. I_markers_l2fc0.25
	p_val	avg_logFC	pct.1	pct.2	p_val_adj	cluster	gene
Rpl22	0	1.11807	0.962	0.456	0	9	Rpl22
Ncl	0	1.10926	0.996	0.857	0	9	Ncl
Rpl37	0	0.883226	0.876	0.359	0	9	Rpl37
Atrx	0	0.843802	0.782	0.241	0	9	Atrx
Rpl13	0	0.841718	0.853	0.302	0	9	Rpl13
Ybx1	0	0.825198	0.936	0.533	0	9	Ybx1
Eif2s2	0	0.8176	0.941	0.548	0	9	Eif2s2
Sparc	0	0.815146	0.935	0.427	0	9	Sparc
Rpl23	0	0.738051	0.838	0.303	0	9	Rpl23
Trap1a	0	0.734237	0.845	0.433	0	9	Trap1a
Rpl41	0	0.730201	0.755	0.308	0	9	Rpl41
Fkbp3	0	0.72532	0.961	0.618	0	9	Fkbp3
Rps24	0	0.724232	0.88	0.426	0	9	Rps24
Rplp2	0	0.714442	0.838	0.323	0	9	Rplp2
Npm1	0	0.70126	0.97	0.675	0	9	Npm1
Rpl32	0	0.692181	0.965	0.635	0	9	Rpl32
Serbp1	0	0.684228	0.952	0.731	0	9	Serbp1
Rps15a	0	0.683369	0.778	0.249	0	9	Rps15a
Gm10263	0	0.681974	0.545	0.112	0	9	Gm10263
Pabpc1	0	0.676717	0.988	0.851	0	9	Pabpc1
Rhox5	0	0.620655	0.996	0.933	0	9	Rhox5
Rpl37a	0	0.610847	0.686	0.203	0	9	Rpl37a
Rpl35a	0	0.600585	0.758	0.282	0	9	Rpl35a
Rpl14	0	0.598683	0.881	0.457	0	9	Rpl14
Rpl38	0	0.592376	0.553	0.113	0	9	Rpl38
Rpl35	0	0.575323	0.581	0.134	0	9	Rpl35
Rps26	0	0.573567	0.835	0.406	0	9	Rps26
Rpl39	0	0.571513	0.671	0.205	0	9	Rpl39
Sub1	0	0.5679	0.921	0.662	0	9	Sub1
Rps21	0	0.557753	0.709	0.246	0	9	Rps21
Rpl14-ps1	0	0.551476	0.591	0.109	0	9	Rpl14-ps1
Snrpd3	0	0.550771	0.838	0.431	0	9	Snrpd3
Gas5	0	0.548952	0.845	0.499	0	9	Gas5
Rplp1	0	0.541871	0.835	0.43	0	9	Rplp1
Gm1673	0	0.541323	0.62	0.145	0	9	Gm1673
Cenpf	0	0.54086	0.591	0.224	0	9	Cenpf
Nolc1	0	0.537963	0.655	0.309	0	9	Nolc1
Rps27l	0	0.53294	0.855	0.472	0	9	Rps27l
Rps19	0	0.529961	0.94	0.627	0	9	Rps19
Rps8	0	0.528817	0.662	0.202	0	9	Rps8
Ezh2	0	0.527067	0.639	0.228	0	9	Ezh2
Rps20	0	0.507862	0.857	0.497	0	9	Rps20
Gm15772	0	0.505177	0.614	0.206	0	9	Gm15772
Rps25	0	0.504991	0.52	0.095	0	9	Rps25
Top2a	0	0.495566	0.705	0.324	0	9	Top2a
Rsl1d1	0	0.493552	0.749	0.39	0	9	Rsl1d1
Ndufa12	0	0.485553	0.676	0.243	0	9	Ndufa12
Ppat	0	0.484566	0.579	0.15	0	9	Ppat
Apoc1	0	0.48342	0.555	0.143	0	9	Apoc1
Pdap1	0	0.479594	0.694	0.332	0	9	Pdap1
Gm10260	0	0.475178	0.619	0.215	0	9	Gm10260
Ddx21	0	0.474265	0.627	0.293	0	9	Ddx21
Nop58	0	0.468836	0.748	0.401	0	9	Nop58
Prrc2c	0	0.466574	0.814	0.574	0	9	Prrc2c
Gm11942	0	0.465051	0.504	0.107	0	9	Gm11942
S100a6	0	0.462828	0.775	0.401	0	9	S100a6
Tmsb10	0	0.456948	0.74	0.391	0	9	Tmsb10
Cox7b	0	0.456827	0.675	0.288	0	9	Cox7b
Rpl18	0	0.456505	0.573	0.157	0	9	Rpl18
H3f3b	0	0.450989	0.791	0.433	0	9	H3f3b
Eef1a1	0	0.44874	0.763	0.426	0	9	Eef1a1
Eif5b	0	0.443537	0.808	0.548	0	9	Eif5b
Hnrnpm	0	0.437831	0.708	0.416	0	9	Hnrnpm
Rps14	0	0.433039	0.972	0.784	0	9	Rps14
Nucks1	0	0.431179	0.666	0.317	0	9	Nucks1
Hspe1	0	0.430813	0.584	0.185	0	9	Hspe1
Hnrnpd	0	0.429181	0.467	0.11	0	9	Hnrnpd
Cpne3	0	0.427753	0.712	0.339	0	9	Cpne3
Lyar	0	0.427171	0.602	0.257	0	9	Lyar
Paip1	0	0.426208	0.557	0.172	0	9	Paip1
Paics	0	0.424458	0.692	0.335	0	9	Paics
Rps9	0	0.421485	0.97	0.781	0	9	Rps9
Bzw1	0	0.416699	0.768	0.478	0	9	Bzw1
Set	0	0.414019	0.523	0.15	0	9	Set
Rpl13a	0	0.411606	0.932	0.701	0	9	Rpl13a
Nasp	0	0.410221	0.565	0.225	0	9	Nasp
Incenp	0	0.40877	0.486	0.182	0	9	Incenp
Rps15	0	0.408647	0.645	0.265	0	9	Rps15
Hnrnpab	0	0.404381	0.641	0.347	0	9	Hnrnpab
Cox6c	0	0.402408	0.807	0.464	0	9	Cox6c
Wbp5	0	0.402237	0.947	0.782	0	9	Wbp5
Anp32b	0	0.396412	0.839	0.537	0	9	Anp32b
Psmc1	0	0.393951	0.671	0.353	0	9	Psmc1
Arpp19	0	0.390945	0.693	0.371	0	9	Arpp19
Rps11	0	0.390806	0.713	0.377	0	9	Rps11
Hnrnpc	0	0.390795	0.8	0.571	0	9	Hnrnpc
Hspd1	0	0.389573	0.74	0.454	0	9	Hspd1
Morc4	0	0.387622	0.594	0.223	0	9	Morc4
Anp32a	0	0.386458	0.53	0.202	0	9	Anp32a
Rpl18-ps1	0	0.37936	0.408	0.184	0	9	Rpl18-ps1
Pou3f1	0	0.378775	0.388	0.049	0	9	Pou3f1
Rrp15	0	0.378507	0.53	0.205	0	9	Rrp15
Plet1	0	0.370843	0.488	0.133	0	9	Plet1
Esf1	0	0.369608	0.542	0.271	0	9	Esf1
Wbp11	0	0.369135	0.61	0.3	0	9	Wbp11
Rplp0	0	0.367437	0.818	0.536	0	9	Rplp0
Mif	0	0.365159	0.652	0.347	0	9	Mif
Ptma	0	0.365094	0.491	0.167	0	9	Ptma
Rps10	0	0.363131	0.667	0.323	0	9	Rps10
Nap1l1	0	0.361918	0.568	0.222	0	9	Nap1l1
Tomm7	0	0.361306	0.637	0.283	0	9	Tomm7
Dnaja1	0	0.358169	0.576	0.281	0	9	Dnaja1
Ptp4a2	0	0.353339	0.523	0.207	0	9	Ptp4a2
1700025G04Rik	0	0.352848	0.422	0.111	0	9	1700025G04Rik
Hmmr	0	0.350691	0.483	0.201	0	9	Hmmr
2011-09-01	0	0.350083	0.562	0.261	0	9	2011-09-01
Ehd4	0	0.348197	0.639	0.366	0	9	Ehd4
Hand1	0	0.346431	0.478	0.152	0	9	Hand1
Hdgf	0	0.343987	0.535	0.244	0	9	Hdgf
Mybbp1a	0	0.340033	0.537	0.256	0	9	Mybbp1a
Slc25a5	0	0.339578	0.658	0.332	0	9	Slc25a5
Snrpg	0	0.33675	0.44	0.124	0	9	Snrpg
G3bp2	0	0.33118	0.701	0.404	0	9	G3bp2
Rbm8a	0	0.330391	0.619	0.313	0	9	Rbm8a
Apoe	0	0.329673	0.396	0.143	0	9	Apoe
Rpf2	0	0.328382	0.436	0.137	0	9	Rpf2
Wdr43	0	0.325794	0.618	0.341	0	9	Wdr43
Hmgb2	0	0.324428	0.384	0.068	0	9	Hmgb2
Id2	0	0.322761	0.704	0.379	0	9	Id2
Suz12	0	0.321923	0.482	0.188	0	9	Suz12
Uqcrb	0	0.319496	0.51	0.199	0	9	Uqcrb
Ndufc1	0	0.318009	0.573	0.272	0	9	Ndufc1
Ckap2	0	0.317952	0.413	0.128	0	9	Ckap2
Metap2	0	0.314682	0.645	0.357	0	9	Metap2
Gnl3	0	0.31374	0.544	0.258	0	9	Gnl3
Kdm1a	0	0.311353	0.444	0.16	0	9	Kdm1a
Rps24-ps3	0	0.310269	0.372	0.075	0	9	Rps24-ps3
Snrpf	0	0.310246	0.416	0.108	0	9	Snrpf
Tcof1	0	0.304706	0.502	0.226	0	9	Tcof1
Frg1	0	0.304167	0.513	0.249	0	9	Frg1
Snrpe	0	0.301811	0.616	0.301	0	9	Snrpe
Aard	0	0.298418	0.325	0.056	0	9	Aard
Arglu1	0	0.295943	0.433	0.168	0	9	Arglu1
Rps3a3	0	0.291647	0.567	0.288	0	9	Rps3a3
Mki67	0	0.28751	0.381	0.142	0	9	Mki67
Hes1	0	0.284834	0.298	0.039	0	9	Hes1
Tma7	0	0.276775	0.343	0.079	0	9	Tma7
Gm6472	0	0.276408	0.334	0.076	0	9	Gm6472
Snrpd2	0	0.274264	0.439	0.156	0	9	Snrpd2
Rps4x	0	0.273253	0.327	0.064	0	9	Rps4x
Rpl36al	0	0.27295	0.452	0.176	0	9	Rpl36al
Ddx18	0	0.27091	0.357	0.096	0	9	Ddx18
Utp11l	0	0.268609	0.5	0.243	0	9	Utp11l
Ddah1	0	0.267509	0.402	0.12	0	9	Ddah1
Smarca5	0	0.26683	0.379	0.117	0	9	Smarca5
Rpl6	0	0.265152	0.388	0.121	0	9	Rpl6
Atp5k	0	0.263733	0.467	0.199	0	9	Atp5k
Rps7	0	0.263515	0.307	0.062	0	9	Rps7
Eomes	0	0.261267	0.292	0.045	0	9	Eomes
Gm9892	0	0.26099	0.29	0.045	0	9	Gm9892
Pabpc4	0	0.260585	0.31	0.049	0	9	Pabpc4
Dppa4	0	0.257391	0.326	0.072	0	9	Dppa4
Rpf1	0	0.254983	0.416	0.18	0	9	Rpf1
Pdcd4	0	0.25267	0.327	0.1	0	9	Pdcd4
Utp14a	0	0.252389	0.336	0.122	0	9	Utp14a
Usp18	0	-0.3755	0.013	0.3	0	9	Usp18
Iqgap1	0	-0.426861	0.176	0.49	0	9	Iqgap1
Gata2	0	-0.428705	0.013	0.341	0	9	Gata2
Myl12a	0	-0.433137	0.551	0.765	0	9	Myl12a
Vamp8	0	-0.440689	0.095	0.434	0	9	Vamp8
Cd63	0	-0.44288	0.905	0.962	0	9	Cd63
Hspa5	0	-0.455746	0.587	0.782	0	9	Hspa5
Rsad2	0	-0.455949	0.005	0.297	0	9	Rsad2
F2rl1	0	-0.466597	0.011	0.334	0	9	F2rl1
Lgals9	0	-0.468059	0.024	0.358	0	9	Lgals9
Xist	0	-0.489377	0.13	0.434	0	9	Xist
Dppa1	0	-0.492168	0.001	0.3	0	9	Dppa1
Tbrg1	0	-0.508197	0.479	0.74	0	9	Tbrg1
Cnn2	0	-0.520203	0.21	0.561	0	9	Cnn2
Plac1	0	-0.531323	0.003	0.318	0	9	Plac1
Slc2a1	0	-0.541993	0.132	0.498	0	9	Slc2a1
Slc38a4	0	-0.544661	0.083	0.45	0	9	Slc38a4
Peg10	0	-0.549872	0.094	0.451	0	9	Peg10
Peg3	0	-0.584176	0.232	0.541	0	9	Peg3
Ralb	0	-0.591479	0.146	0.531	0	9	Ralb
Calm1	0	-0.592077	0.785	0.933	0	9	Calm1
Atxn10	0	-0.595161	0.397	0.711	0	9	Atxn10
Malat1	0	-0.62286	0.883	0.961	0	9	Malat1
Acadl	0	-0.623801	0.131	0.507	0	9	Acadl
Ctsb	0	-0.628515	0.163	0.54	0	9	Ctsb
Rhox9	0	-0.629346	0.079	0.381	0	9	Rhox9
P4hb	0	-0.636562	0.091	0.451	0	9	P4hb
Igf2	0	-0.653174	0.683	0.837	0	9	Igf2
Ctnna1	0	-0.653928	0.441	0.774	0	9	Ctnna1
Rbbp7	0	-0.705026	0.591	0.841	0	9	Rbbp7
Anxa2	0	-0.708487	0.27	0.684	0	9	Anxa2
H2-K1	0	-0.717316	0.123	0.56	0	9	H2-K1
Klf6	0	-0.728584	0.297	0.733	0	9	Klf6
Krt19	0	-0.73904	0.152	0.512	0	9	Krt19
Sct	0	-0.740626	0.134	0.48	0	9	Sct
Bsg	0	-0.854539	0.388	0.776	0	9	Bsg
Krt8	0	-0.859785	0.216	0.67	0	9	Krt8
Lgals3	0	-0.86082	0.109	0.519	0	9	Lgals3
Psap	0	-0.874088	0.098	0.573	0	9	Psap
H2-D1	0	-0.960691	0.126	0.641	0	9	H2-D1
Cdkn1c	0	-1.04679	0.226	0.63	0	9	Cdkn1c
Fabp3	0	-1.09338	0.529	0.873	0	9	Fabp3
Lgals1	0	-1.12564	0.406	0.853	0	9	Lgals1
Phlda2	0	-1.16381	0.095	0.494	0	9	Phlda2
Rhox6	0	-1.17324	0.16	0.623	0	9	Rhox6
Krt18	0	-1.36401	0.791	0.964	0	9	Krt18
Tsr1	3.50286e-304	0.250682	0.377	0.156	6.53284e-300	9	Tsr1
Actb	2.8722e-303	-0.377577	0.994	0.996	5.35665e-299	9	Actb
Hspb1	1.01291e-302	-0.433531	0.123	0.414	1.88908e-298	9	Hspb1
Rsrp1	1.46934e-301	-0.372279	0.095	0.388	2.74032e-297	9	Rsrp1
Dnajc8	1.02328e-300	0.321984	0.705	0.438	1.90842e-296	9	Dnajc8
Rpl4	5.13648e-300	0.282356	0.983	0.912	9.57954e-296	9	Rpl4
Tceb2	3.91344e-297	0.274493	0.696	0.399	7.29857e-293	9	Tceb2
Psip1	2.59534e-293	0.259976	0.499	0.243	4.84032e-289	9	Psip1
Ndrg1	2.35657e-292	-0.392973	0.032	0.306	4.395e-288	9	Ndrg1
U2surp	9.98089e-291	0.308895	0.644	0.378	1.86144e-286	9	U2surp
Rdx	4.55522e-290	0.350224	0.707	0.456	8.49549e-286	9	Rdx
Fth1	4.88347e-290	0.282834	0.689	0.399	9.10767e-286	9	Fth1
Tubb5	1.03173e-287	0.314473	0.796	0.548	1.92418e-283	9	Tubb5
Naca	1.87091e-281	0.251525	0.524	0.269	3.48924e-277	9	Naca
Trnt1	8.76073e-279	0.294746	0.469	0.232	1.63388e-274	9	Trnt1
Sri	1.64155e-278	-0.39862	0.302	0.57	3.06149e-274	9	Sri
Denr	2.16137e-278	0.260532	0.543	0.285	4.03096e-274	9	Denr
Tmem150a	6.92751e-275	-0.373779	0.01	0.265	1.29198e-270	9	Tmem150a
mt-Nd2	7.62005e-273	0.321554	0.71	0.462	1.42114e-268	9	mt-Nd2
Xaf1	1.24682e-272	-0.318644	0.044	0.311	2.32531e-268	9	Xaf1
Cnn3	1.72598e-271	-0.370425	0.169	0.447	3.21895e-267	9	Cnn3
Trip12	4.21763e-266	-0.372904	0.219	0.493	7.86588e-262	9	Trip12
Rhoc	1.40571e-260	-0.334498	0.104	0.372	2.62166e-256	9	Rhoc
Isg15	6.93007e-260	-0.353562	0.08	0.347	1.29246e-255	9	Isg15
Cdk11b	3.77309e-256	0.331032	0.595	0.358	7.03681e-252	9	Cdk11b
Txn1	8.92726e-256	0.267492	0.74	0.474	1.66493e-251	9	Txn1
Eps8l2	6.23208e-254	-0.325331	0.096	0.358	1.16228e-249	9	Eps8l2
Dusp9	3.38199e-253	-0.344376	0.127	0.392	6.30742e-249	9	Dusp9
Nmt1	1.07443e-250	0.261552	0.565	0.32	2.00382e-246	9	Nmt1
Tpm3	1.25532e-248	0.261051	0.506	0.273	2.34117e-244	9	Tpm3
Cox8a	5.90869e-248	0.258207	0.628	0.374	1.10197e-243	9	Cox8a
Ppig	1.02091e-245	0.254704	0.468	0.241	1.904e-241	9	Ppig
Ctr9	7.83539e-244	-0.40635	0.294	0.544	1.4613e-239	9	Ctr9
2810004N23Rik	2.53023e-242	0.267216	0.479	0.253	4.71888e-238	9	2810004N23Rik
Lima1	8.04744e-241	-0.315753	0.057	0.303	1.50085e-236	9	Lima1
Serpine2	4.13671e-240	-0.39939	0.131	0.388	7.71496e-236	9	Serpine2
P4ha2	7.01355e-240	-0.315648	0.04	0.28	1.30803e-235	9	P4ha2
Cald1	5.0637e-238	0.314498	0.825	0.597	9.4438e-234	9	Cald1
Daxx	2.13471e-235	-0.309196	0.08	0.328	3.98123e-231	9	Daxx
Cbx1	4.50469e-235	0.27364	0.646	0.402	8.40124e-231	9	Cbx1
Dek	4.58262e-235	0.268737	0.549	0.312	8.54659e-231	9	Dek
Eif2ak2	3.57637e-232	-0.302094	0.124	0.379	6.66994e-228	9	Eif2ak2
B2m	1.15099e-230	-0.407037	0.436	0.644	2.14659e-226	9	B2m
Rpl8	5.40188e-230	0.2782	0.875	0.673	1.00745e-225	9	Rpl8
Tapbp	3.73563e-229	-0.271832	0.044	0.278	6.96695e-225	9	Tapbp
Slc2a3	1.53492e-227	-0.446668	0.088	0.33	2.86262e-223	9	Slc2a3
Cdc5l	4.33212e-227	0.262499	0.44	0.23	8.07941e-223	9	Cdc5l
Gjb2	4.67274e-224	-0.435691	0.001	0.214	8.71467e-220	9	Gjb2
Lmna	1.06227e-221	-0.302751	0.118	0.362	1.98113e-217	9	Lmna
Prdx5	2.59261e-221	-0.306685	0.121	0.365	4.83523e-217	9	Prdx5
Eif3a	2.59364e-221	0.307366	0.803	0.623	4.83713e-217	9	Eif3a
Tfrc	9.6142e-220	-0.430996	0.077	0.309	1.79305e-215	9	Tfrc
Tor1aip2	7.98378e-216	-0.296508	0.109	0.349	1.48897e-211	9	Tor1aip2
Cenpe	1.76963e-215	0.257876	0.403	0.201	3.30037e-211	9	Cenpe
Ctsz	4.13349e-215	-0.287148	0.1	0.339	7.70896e-211	9	Ctsz
Anxa1	7.17359e-215	-0.330666	0.007	0.215	1.33787e-210	9	Anxa1
Creb3	3.10124e-210	-0.254125	0.04	0.259	5.78381e-206	9	Creb3
Acin1	4.8139e-210	0.314088	0.631	0.426	8.97792e-206	9	Acin1
Hdlbp	5.24745e-210	-0.333023	0.298	0.528	9.78649e-206	9	Hdlbp
Gadd45b	5.70024e-210	-0.256396	0.027	0.241	1.06309e-205	9	Gadd45b
Ube2k	3.0968e-207	0.290482	0.711	0.508	5.77552e-203	9	Ube2k
Pdgfa	6.17075e-204	-0.313935	0.151	0.384	1.15085e-199	9	Pdgfa
Aldoa	1.18845e-203	-0.358305	0.559	0.723	2.21646e-199	9	Aldoa
Arpc2	6.3197e-202	-0.267617	0.876	0.934	1.17862e-197	9	Arpc2
Xbp1	8.11964e-202	-0.264462	0.086	0.313	1.51431e-197	9	Xbp1
Ssb	1.10018e-201	0.263985	0.694	0.478	2.05183e-197	9	Ssb
Gadd45g	1.26811e-197	-0.276697	0.062	0.28	2.36502e-193	9	Gadd45g
Vps36	2.53134e-197	0.250499	0.522	0.31	4.72096e-193	9	Vps36
Sin3b	1.12701e-196	-0.517926	0.33	0.528	2.10188e-192	9	Sin3b
Eif4g2	4.60909e-196	-0.338281	0.252	0.473	8.59596e-192	9	Eif4g2
Rbm25	1.60116e-191	0.321356	0.8	0.648	2.98616e-187	9	Rbm25
Nsrp1	7.09506e-190	0.259291	0.439	0.246	1.32323e-185	9	Nsrp1
Atox1	1.09134e-189	0.254699	0.735	0.507	2.03535e-185	9	Atox1
Actr2	4.39551e-185	-0.283264	0.259	0.485	8.19763e-181	9	Actr2
Tagln2	2.03795e-184	-0.370343	0.555	0.692	3.80078e-180	9	Tagln2
3830417A13Rik	1.0741e-183	-0.273394	0.13	0.352	2.0032e-179	9	3830417A13Rik
Smc4	4.60271e-183	0.300855	0.532	0.334	8.58405e-179	9	Smc4
Klhl13	3.42948e-182	-0.31655	0.402	0.613	6.39598e-178	9	Klhl13
Rab1a	2.72507e-181	-0.282529	0.198	0.417	5.08225e-177	9	Rab1a
Nars	7.65009e-179	0.320529	0.736	0.564	1.42674e-174	9	Nars
2410006H16Rik	1.093e-178	0.257489	0.467	0.269	2.03844e-174	9	2410006H16Rik
Pdia3	7.98643e-178	-0.293933	0.625	0.753	1.48947e-173	9	Pdia3
Bcap31	9.8354e-178	-0.290068	0.28	0.495	1.8343e-173	9	Bcap31
Tinagl1	3.00543e-177	-0.312881	0.147	0.363	5.60512e-173	9	Tinagl1
Slk	5.55442e-177	0.261599	0.403	0.221	1.0359e-172	9	Slk
2004-09-01	1.28389e-176	-0.374989	0.173	0.388	2.39446e-172	9	2004-09-01
Tmod3	6.22589e-176	-0.262035	0.157	0.377	1.16113e-171	9	Tmod3
Itm2b	7.00018e-175	-0.276014	0.156	0.371	1.30553e-170	9	Itm2b
Krt7	2.66516e-174	-0.281008	0.099	0.306	4.97053e-170	9	Krt7
Eif5a	3.74539e-174	0.252114	0.606	0.394	6.98514e-170	9	Eif5a
Ssu72	4.11811e-173	-0.27204	0.282	0.496	7.68027e-169	9	Ssu72
Bbx	7.69463e-172	-0.266233	0.149	0.364	1.43505e-167	9	Bbx
Pnn	4.65639e-167	0.270759	0.519	0.334	8.68416e-163	9	Pnn
Tpm4	6.14206e-167	-0.289735	0.318	0.524	1.14549e-162	9	Tpm4
Ralbp1	5.68839e-165	-0.2826	0.145	0.354	1.06088e-160	9	Ralbp1
Chd4	8.83552e-165	0.251021	0.665	0.466	1.64783e-160	9	Chd4
Ndufs2	8.17725e-164	-0.268823	0.228	0.436	1.52506e-159	9	Ndufs2
Zc3h13	3.04829e-158	0.253408	0.407	0.235	5.68507e-154	9	Zc3h13
Cldn4	5.95628e-150	-0.273831	0.289	0.491	1.11085e-145	9	Cldn4
Ahnak	4.20043e-146	-0.279821	0.196	0.389	7.8338e-142	9	Ahnak
Cstb	3.36669e-143	-0.273612	0.342	0.528	6.27887e-139	9	Cstb
Crip1	8.65557e-142	-0.368391	0.215	0.399	1.61426e-137	9	Crip1
Sqstm1	5.44617e-140	-0.255429	0.185	0.373	1.01571e-135	9	Sqstm1
Car4	2.1478e-139	-0.378191	0.138	0.32	4.00564e-135	9	Car4
Arpc5	1.11232e-134	-0.257964	0.459	0.624	2.07449e-130	9	Arpc5
Ero1l	1.34131e-133	-0.254342	0.083	0.255	2.50154e-129	9	Ero1l
Tmem37	6.0443e-131	-0.405708	0.159	0.333	1.12726e-126	9	Tmem37
Dstn	6.68463e-123	-0.303455	0.275	0.442	1.24668e-118	9	Dstn
Hat1	1.17483e-122	-0.289703	0.436	0.582	2.19106e-118	9	Hat1
Ldha	4.33578e-111	-0.283131	0.443	0.578	8.08623e-107	9	Ldha
Las1l	1.55219e-93	-0.260336	0.21	0.356	2.89483e-89	9	Las1l
Pou3f1.1	1.70264e-204	0.434679	0.418	0.065	3.17542e-200	16	Pou3f1
Atrx.1	8.51992e-203	0.966451	0.81	0.267	1.58896e-198	16	Atrx
Ncl.1	2.59e-178	0.979511	0.998	0.864	4.83035e-174	16	Ncl
Lgals1.1	1.08728e-134	-1.10709	0.364	0.831	2.02778e-130	16	Lgals1
Sparc.1	6.36885e-133	0.788045	0.906	0.452	1.18779e-128	16	Sparc
Fabp3.1	4.84194e-129	-1.12107	0.434	0.857	9.03021e-125	16	Fabp3
Ppat.1	5.47645e-125	0.496397	0.573	0.171	1.02136e-120	16	Ppat
Krt18.1	8.42016e-121	-1.16585	0.839	0.956	1.57036e-116	16	Krt18
Ezh2.1	1.76941e-116	0.525593	0.684	0.248	3.29996e-112	16	Ezh2
Cd63.1	9.93572e-111	-0.724626	0.78	0.96	1.85301e-106	16	Cd63
Pabpc1.1	5.84239e-106	0.690213	0.976	0.858	1.08961e-101	16	Pabpc1
Cenpf.1	4.8416e-95	0.57856	0.623	0.241	9.02958e-91	16	Cenpf
Nolc1.1	1.05345e-90	0.573474	0.702	0.325	1.96468e-86	16	Nolc1
Morc4.1	1.90187e-84	0.440457	0.61	0.241	3.547e-80	16	Morc4
Cpne3.1	1.13182e-82	0.511179	0.734	0.357	2.11084e-78	16	Cpne3
Serbp1.1	1.48113e-82	0.530131	0.946	0.742	2.7623e-78	16	Serbp1
Mki67.1	2.85403e-76	0.373312	0.453	0.153	5.32276e-72	16	Mki67
Incenp.1	2.00122e-75	0.459971	0.514	0.197	3.73227e-71	16	Incenp
Rhox6.1	2.18073e-75	-1.09214	0.176	0.601	4.06705e-71	16	Rhox6
Bsg.1	1.34322e-74	-0.757634	0.414	0.757	2.5051e-70	16	Bsg
Prrc2c.1	1.41517e-74	0.539603	0.865	0.585	2.6393e-70	16	Prrc2c
H2-D1.1	1.30619e-73	-0.80673	0.203	0.615	2.43604e-69	16	H2-D1
Rbbp7.1	6.47719e-72	-0.665944	0.571	0.829	1.208e-67	16	Rbbp7
Krt8.1	9.20524e-71	-0.746312	0.253	0.648	1.71678e-66	16	Krt8
Top2a.1	4.28359e-70	0.517139	0.695	0.342	7.98889e-66	16	Top2a
Plet1.1	1.02052e-68	0.318855	0.447	0.15	1.90326e-64	16	Plet1
Calm1.1	2.25805e-66	-0.559658	0.773	0.925	4.21127e-62	16	Calm1
Myl12a.1	1.08057e-65	-0.535893	0.418	0.755	2.01526e-61	16	Myl12a
Psap.1	2.06117e-64	-0.760105	0.161	0.549	3.84409e-60	16	Psap
Hmmr.1	1.62536e-62	0.377944	0.529	0.214	3.03129e-58	16	Hmmr
Ybx1.1	2.15457e-61	0.441145	0.867	0.553	4.01827e-57	16	Ybx1
Paip1.1	4.35109e-60	0.34984	0.479	0.191	8.11478e-56	16	Paip1
G3bp2.1	5.10547e-60	0.442885	0.721	0.418	9.5217e-56	16	G3bp2
Cdkn1c.1	9.77264e-59	-0.937396	0.272	0.61	1.8226e-54	16	Cdkn1c
Trap1a.1	2.93443e-57	0.464194	0.743	0.454	5.47272e-53	16	Trap1a
Anxa2.1	5.53577e-57	-0.5825	0.327	0.663	1.03242e-52	16	Anxa2
Lgals3.1	6.74435e-57	-0.808288	0.129	0.498	1.25782e-52	16	Lgals3
Hand1.1	2.806e-54	0.266019	0.444	0.168	5.23319e-50	16	Hand1
Sept11.1	1.14881e-52	0.365532	0.569	0.276	2.14253e-48	16	2011-09-01
Mybbp1a.1	3.47489e-52	0.362657	0.549	0.27	6.48066e-48	16	Mybbp1a
Chd4.1	4.01569e-51	0.417687	0.739	0.475	7.48927e-47	16	Chd4
Vamp8.1	8.69941e-51	-0.451254	0.07	0.418	1.62244e-46	16	Vamp8
Krt19.1	1.07878e-50	-0.694597	0.157	0.494	2.01193e-46	16	Krt19
Nasp.1	5.35875e-50	0.317034	0.523	0.242	9.99406e-46	16	Nasp
Phlda2.1	1.01171e-49	-1.06512	0.137	0.475	1.88684e-45	16	Phlda2
Ralb.1	1.02649e-49	-0.527536	0.172	0.512	1.9144e-45	16	Ralb
H2-K1.1	1.23702e-47	-0.571908	0.218	0.538	2.30705e-43	16	H2-K1
Sct.1	3.74666e-47	-0.73162	0.133	0.463	6.98752e-43	16	Sct
Eif3a.1	1.03087e-46	0.41334	0.824	0.632	1.92258e-42	16	Eif3a
U2surp.1	1.14284e-46	0.401275	0.664	0.391	2.13139e-42	16	U2surp
Ddx21.1	1.14951e-46	0.395539	0.582	0.309	2.14384e-42	16	Ddx21
Ctsb.1	1.73724e-45	-0.54167	0.203	0.521	3.23995e-41	16	Ctsb
Tbrg1.1	2.66752e-45	-0.468163	0.458	0.728	4.97492e-41	16	Tbrg1
Acadl.1	3.31489e-45	-0.531001	0.163	0.488	6.18227e-41	16	Acadl
Peg10.1	5.64136e-45	-0.507194	0.109	0.434	1.05211e-40	16	Peg10
Nucks1.1	6.20209e-45	0.381333	0.601	0.335	1.15669e-40	16	Nucks1
Cald1.1	2.22382e-44	0.4312	0.837	0.608	4.14742e-40	16	Cald1
Lgals9.1	9.55763e-43	-0.433518	0.033	0.341	1.7825e-38	16	Lgals9
Slc38a4.1	9.58865e-43	-0.484891	0.122	0.432	1.78828e-38	16	Slc38a4
B2m.1	5.36316e-42	-0.479611	0.34	0.635	1.00023e-37	16	B2m
Klf6.1	8.11432e-42	-0.470212	0.431	0.711	1.51332e-37	16	Klf6
Ehd4.1	2.37555e-41	0.391229	0.632	0.379	4.4304e-37	16	Ehd4
F2rl1.1	4.01117e-41	-0.433465	0.022	0.318	7.48083e-37	16	F2rl1
Cenpe.1	4.25102e-41	0.317758	0.46	0.211	7.92816e-37	16	Cenpe
Plac1.1	5.60929e-41	-0.50258	0.011	0.302	1.04613e-36	16	Plac1
Sptbn1	1.13649e-40	0.341349	0.514	0.268	2.11956e-36	16	Sptbn1
Paics.1	1.8742e-40	0.333257	0.614	0.353	3.49538e-36	16	Paics
P4hb.1	6.15134e-40	-0.550276	0.133	0.433	1.14722e-35	16	P4hb
Dppa1.1	7.99709e-40	-0.471495	0.002	0.285	1.49146e-35	16	Dppa1
Sri.1	8.85485e-40	-0.41757	0.257	0.557	1.65143e-35	16	Sri
Rsad2.1	2.10462e-39	-0.441274	0.002	0.282	3.92512e-35	16	Rsad2
Suz12.1	3.85205e-39	0.291802	0.438	0.202	7.18408e-35	16	Suz12
Gata2.1	5.27966e-39	-0.38686	0.037	0.324	9.84657e-35	16	Gata2
Eif5b.1	7.34612e-39	0.375818	0.8	0.561	1.37005e-34	16	Eif5b
Hsp90ab1	1.86954e-38	0.277543	1	0.989	3.48669e-34	16	Hsp90ab1
Igf2.1	4.11747e-37	-0.543214	0.697	0.83	7.67908e-33	16	Igf2
Usp18.1	1.7453e-36	-0.357218	0.017	0.286	3.25498e-32	16	Usp18
Hspb1.1	2.23755e-36	-0.414991	0.113	0.4	4.17304e-32	16	Hspb1
Rsl1d1.1	4.74641e-36	0.368608	0.636	0.408	8.85205e-32	16	Rsl1d1
Nop58.1	7.02619e-36	0.352681	0.662	0.419	1.31038e-31	16	Nop58
Eif2s2.1	7.49019e-36	0.324666	0.821	0.568	1.39692e-31	16	Eif2s2
Hdgf.1	1.13381e-35	0.318482	0.486	0.258	2.11455e-31	16	Hdgf
Xaf1.1	1.22099e-35	-0.327117	0.031	0.298	2.27714e-31	16	Xaf1
Anp32b.1	1.77008e-35	0.35243	0.782	0.552	3.3012e-31	16	Anp32b
Cstb.1	2.17634e-35	-0.373711	0.242	0.519	4.05887e-31	16	Cstb
Rpl22.1	2.25272e-35	0.319412	0.756	0.482	4.20132e-31	16	Rpl22
Isg15.1	3.54659e-35	-0.367759	0.061	0.334	6.61439e-31	16	Isg15
Ftl1	1.65724e-34	-0.374595	0.66	0.837	3.09075e-30	16	Ftl1
Atxn10.1	1.88812e-34	-0.430705	0.471	0.695	3.52135e-30	16	Atxn10
Rhox9.1	4.44186e-34	-0.600206	0.094	0.366	8.28407e-30	16	Rhox9
Matr3	5.67765e-34	0.261689	0.49	0.254	1.05888e-29	16	Matr3
Slc2a1.1	1.22997e-33	-0.414811	0.209	0.48	2.2939e-29	16	Slc2a1
Hnrnpm.1	8.24713e-33	0.320284	0.658	0.43	1.53809e-28	16	Hnrnpm
Tmem150a.1	1.0352e-32	-0.359878	0.009	0.252	1.93065e-28	16	Tmem150a
Rdx.1	1.52422e-32	0.330809	0.688	0.469	2.84268e-28	16	Rdx
Smc4.1	1.54238e-32	0.342597	0.575	0.343	2.87654e-28	16	Smc4
Cnn3.1	2.76716e-32	-0.358406	0.168	0.433	5.16076e-28	16	Cnn3
Ctnna1.1	1.14849e-31	-0.38867	0.582	0.756	2.14193e-27	16	Ctnna1
Ptp4a2.1	1.40238e-30	0.256593	0.44	0.223	2.61544e-26	16	Ptp4a2
Fkbp3.1	1.65613e-30	0.290423	0.885	0.635	3.08869e-26	16	Fkbp3
Eif4g1	6.28155e-30	0.283295	0.595	0.365	1.17151e-25	16	Eif4g1
Itm2b.1	6.88944e-30	-0.314106	0.109	0.36	1.28488e-25	16	Itm2b
Wdr43.1	1.93477e-29	0.291954	0.571	0.355	3.60834e-25	16	Wdr43
Trnt1.1	1.28752e-28	0.26395	0.449	0.244	2.40122e-24	16	Trnt1
Rhoc.1	1.38026e-28	-0.30212	0.111	0.359	2.57419e-24	16	Rhoc
Cnn2.1	2.3232e-28	-0.369209	0.312	0.543	4.33276e-24	16	Cnn2
Prdx5.1	2.50305e-28	-0.304309	0.111	0.353	4.66818e-24	16	Prdx5
Slk.1	6.84842e-28	0.283568	0.434	0.23	1.27723e-23	16	Slk
Ngfrap1	7.3433e-28	-0.287396	0.867	0.926	1.36953e-23	16	Ngfrap1
Ndrg1.1	8.41995e-28	-0.333657	0.059	0.292	1.57032e-23	16	Ndrg1
Gjb2.1	6.30996e-27	-0.419493	0	0.204	1.17681e-22	16	Gjb2
Peg3.1	6.64054e-27	-0.425917	0.294	0.525	1.23846e-22	16	Peg3
Xbp1.1	1.32625e-26	-0.267617	0.074	0.302	2.47345e-22	16	Xbp1
Aldoa.1	2.42726e-26	-0.360122	0.532	0.715	4.52685e-22	16	Aldoa
Tapbp.1	2.82167e-26	-0.256726	0.048	0.266	5.26241e-22	16	Tapbp
Dbi	6.91427e-26	-0.34812	0.346	0.571	1.28951e-21	16	Dbi
Rsrp1.1	1.43549e-25	-0.307974	0.146	0.373	2.67719e-21	16	Rsrp1
Hnrnpab.1	1.78709e-25	0.304204	0.56	0.362	3.33292e-21	16	Hnrnpab
Cbx5	2.26453e-25	0.256697	0.479	0.282	4.22335e-21	16	Cbx5
Sept4.1	2.57422e-25	-0.396429	0.153	0.378	4.80092e-21	16	2004-09-01
Dstn.1	7.55942e-25	-0.363938	0.211	0.434	1.40983e-20	16	Dstn
Mtdh	8.42875e-25	0.27438	0.545	0.349	1.57196e-20	16	Mtdh
Lima1.1	9.94174e-25	-0.27263	0.072	0.291	1.85413e-20	16	Lima1
Hsp90b1	1.50967e-24	0.290151	0.778	0.64	2.81553e-20	16	Hsp90b1
Tubb5.1	1.52722e-24	0.289223	0.736	0.561	2.84827e-20	16	Tubb5
Supt16	1.66976e-24	0.300866	0.627	0.446	3.11411e-20	16	Supt16
Crip1.1	1.68757e-24	-0.401865	0.166	0.39	3.14731e-20	16	Crip1
Eps8l2.1	2.8958e-24	-0.275068	0.122	0.345	5.40067e-20	16	Eps8l2
Anxa1.1	3.39749e-24	-0.310371	0.013	0.205	6.33632e-20	16	Anxa1
Daxx.1	4.99335e-24	-0.27755	0.1	0.316	9.3126e-20	16	Daxx
Psmb6	5.06314e-24	-0.271982	0.41	0.647	9.44276e-20	16	Psmb6
Slc2a3.1	5.15681e-24	-0.405269	0.102	0.318	9.61745e-20	16	Slc2a3
Esf1.1	5.47142e-24	0.291656	0.471	0.285	1.02042e-19	16	Esf1
Tmem59	7.62616e-24	-0.277311	0.231	0.463	1.42228e-19	16	Tmem59
Pnn.1	2.26402e-23	0.303229	0.532	0.343	4.2224e-19	16	Pnn
Serpine2.1	2.95229e-23	-0.328175	0.153	0.375	5.50603e-19	16	Serpine2
Ezr	3.94049e-23	0.335971	0.651	0.481	7.34902e-19	16	Ezr
P4ha2.1	7.38289e-23	-0.275893	0.068	0.268	1.37691e-18	16	P4ha2
Dusp9.1	9.1359e-23	-0.280844	0.161	0.379	1.70384e-18	16	Dusp9
Car4.1	1.05256e-22	-0.405053	0.105	0.311	1.96303e-18	16	Car4
Zc3h13.1	1.15355e-22	0.28438	0.42	0.243	2.15138e-18	16	Zc3h13
Bcap31.1	3.4386e-22	-0.280566	0.27	0.485	6.41299e-18	16	Bcap31
Prpf40a	6.03478e-22	0.279531	0.588	0.413	1.12549e-17	16	Prpf40a
Rbm25.1	1.26124e-21	0.356301	0.763	0.656	2.35221e-17	16	Rbm25
Sin3b.1	1.91425e-21	-0.480924	0.336	0.518	3.57008e-17	16	Sin3b
Hspa4	2.38758e-21	0.291649	0.723	0.604	4.45284e-17	16	Hspa4
mt-Rnr2	2.61806e-21	0.400718	0.98	0.954	4.88267e-17	16	mt-Rnr2
Ctr9.1	4.65176e-21	-0.323169	0.329	0.532	8.67553e-17	16	Ctr9
Tor1aip2.1	4.95191e-21	-0.26036	0.135	0.337	9.23532e-17	16	Tor1aip2
Tmbim6	5.87501e-20	-0.250715	0.338	0.537	1.09569e-15	16	Tmbim6
Hspd1.1	5.95289e-20	0.254903	0.643	0.469	1.11021e-15	16	Hspd1
Tinagl1.1	2.01185e-19	-0.281145	0.157	0.352	3.75211e-15	16	Tinagl1
Eef1a1.1	3.78356e-19	0.263345	0.606	0.444	7.05634e-15	16	Eef1a1
Gkap1	1.59238e-18	-0.255204	0.131	0.316	2.96979e-14	16	Gkap1
Arpc5.1	3.33718e-18	-0.258084	0.444	0.616	6.22385e-14	16	Arpc5
Hspa5.1	4.78327e-18	-0.296329	0.638	0.772	8.9208e-14	16	Hspa5
Cdk11b.1	7.61654e-18	0.259537	0.536	0.37	1.42048e-13	16	Cdk11b
Tfrc.1	1.88669e-17	-0.355911	0.126	0.297	3.51868e-13	16	Tfrc
Tmsb4x	1.83318e-16	-0.318731	0.353	0.523	3.41887e-12	16	Tmsb4x
Tmem37.1	4.36159e-16	-0.394154	0.159	0.325	8.13436e-12	16	Tmem37
Hnrnpa2b1	8.09617e-16	0.255072	0.819	0.759	1.50994e-11	16	Hnrnpa2b1
mt-Nd2.1	1.04846e-14	0.325304	0.597	0.475	1.95537e-10	16	mt-Nd2
Ubb	1.43228e-14	-0.291273	0.736	0.806	2.67119e-10	16	Ubb
Xist.1	3.12706e-14	-0.260971	0.248	0.418	5.83197e-10	16	Xist
Sparc.2	0	1.16234	0.994	0.434	0	11	Sparc
Ncl.2	0	1.02037	0.997	0.86	0	11	Ncl
Plet1.2	0	0.825412	0.754	0.129	0	11	Plet1
Atrx.2	0	0.815842	0.865	0.247	0	11	Atrx
Ybx1.2	0	0.789553	0.971	0.539	0	11	Ybx1
Fkbp3.2	0	0.671308	0.977	0.623	0	11	Fkbp3
Nolc1.2	0	0.666422	0.791	0.31	0	11	Nolc1
Hand1.2	0	0.662157	0.67	0.151	0	11	Hand1
Npm1.1	0	0.65618	0.98	0.68	0	11	Npm1
Trap1a.2	0	0.652145	0.909	0.438	0	11	Trap1a
Ly6a	0	0.650866	0.551	0.097	0	11	Ly6a
Cpne3.2	0	0.649407	0.853	0.34	0	11	Cpne3
Pabpc1.2	0	0.636411	0.999	0.853	0	11	Pabpc1
S100a6.1	0	0.634964	0.865	0.404	0	11	S100a6
Rhox5.1	0	0.618488	0.999	0.934	0	11	Rhox5
Serbp1.2	0	0.616552	0.981	0.734	0	11	Serbp1
Ppat.2	0	0.613021	0.726	0.152	0	11	Ppat
Cenpf.2	0	0.612532	0.676	0.227	0	11	Cenpf
Fth1.1	0	0.609359	0.875	0.397	0	11	Fth1
Rpl32.1	0	0.609204	0.972	0.641	0	11	Rpl32
Ezh2.2	0	0.605799	0.763	0.231	0	11	Ezh2
Gm1673.1	0	0.603688	0.695	0.151	0	11	Gm1673
Morc4.2	0	0.572553	0.759	0.224	0	11	Morc4
Rpl14.1	0	0.570314	0.911	0.464	0	11	Rpl14
Cald1.2	0	0.565578	0.932	0.597	0	11	Cald1
G3bp2.2	0	0.557516	0.867	0.403	0	11	G3bp2
Paip1.2	0	0.539946	0.672	0.174	0	11	Paip1
Rplp1.1	0	0.538487	0.852	0.437	0	11	Rplp1
Anp32b.2	0	0.535405	0.915	0.539	0	11	Anp32b
Eif2s2.2	0	0.530473	0.943	0.555	0	11	Eif2s2
Pfn1	0	0.526843	0.896	0.515	0	11	Pfn1
Gsto1	0	0.514381	0.651	0.185	0	11	Gsto1
Ehd4.2	0	0.512789	0.79	0.365	0	11	Ehd4
Nop58.2	0	0.50696	0.829	0.404	0	11	Nop58
Id2.1	0	0.501011	0.78	0.382	0	11	Id2
Paics.2	0	0.500215	0.801	0.337	0	11	Paics
Rpl22.2	0	0.491727	0.926	0.466	0	11	Rpl22
Top2a.2	0	0.489975	0.697	0.331	0	11	Top2a
Rps10.1	0	0.489141	0.768	0.325	0	11	Rps10
Rps26.1	0	0.487207	0.844	0.414	0	11	Rps26
Ddx21.2	0	0.486393	0.728	0.295	0	11	Ddx21
Nucks1.2	0	0.479602	0.774	0.32	0	11	Nucks1
Rps9.1	0	0.476396	0.986	0.784	0	11	Rps9
Rps24.1	0	0.473198	0.847	0.435	0	11	Rps24
Ddah1.1	0	0.472423	0.582	0.118	0	11	Ddah1
Rplp2.1	0	0.471766	0.782	0.334	0	11	Rplp2
Rpl8.1	0	0.469428	0.95	0.674	0	11	Rpl8
Rps3	0	0.469089	0.995	0.875	0	11	Rps3
Incenp.2	0	0.466112	0.612	0.182	0	11	Incenp
Hmmr.2	0	0.459479	0.604	0.201	0	11	Hmmr
U2surp.2	0	0.458699	0.803	0.377	0	11	U2surp
Cenpa	0	0.452676	0.62	0.167	0	11	Cenpa
Rpl13a.1	0	0.452228	0.953	0.704	0	11	Rpl13a
Lyar.1	0	0.444537	0.686	0.26	0	11	Lyar
Bcr	0	0.43748	0.5	0.089	0	11	Bcr
Rps14.1	0	0.430436	0.99	0.787	0	11	Rps14
Nasp.2	0	0.430044	0.618	0.23	0	11	Nasp
Rrm2	0	0.427891	0.627	0.187	0	11	Rrm2
Rpl13.1	0	0.421908	0.768	0.315	0	11	Rpl13
Rsl1d1.2	0	0.420819	0.789	0.395	0	11	Rsl1d1
Slc25a5.1	0	0.418222	0.771	0.334	0	11	Slc25a5
Ccnd1	0	0.415537	0.376	0.046	0	11	Ccnd1
Sept11.2	0	0.414906	0.671	0.262	0	11	2011-09-01
Rpl35a.1	0	0.411245	0.735	0.292	0	11	Rpl35a
Rpl23.1	0	0.407149	0.73	0.317	0	11	Rpl23
Pdap1.1	0	0.400814	0.742	0.336	0	11	Pdap1
Rpl4.1	0	0.394691	0.994	0.913	0	11	Rpl4
Snrpd3.1	0	0.39198	0.848	0.438	0	11	Snrpd3
Nme1	0	0.389005	0.808	0.428	0	11	Nme1
Trnt1.2	0	0.379686	0.566	0.233	0	11	Trnt1
Lcp1	0	0.377505	0.518	0.168	0	11	Lcp1
Rplp0.1	0	0.372464	0.881	0.539	0	11	Rplp0
Cdc5l.1	0	0.372031	0.591	0.228	0	11	Cdc5l
Rps20.1	0	0.371508	0.832	0.504	0	11	Rps20
Rrp1	0	0.366852	0.731	0.386	0	11	Rrp1
Mpzl1	0	0.365642	0.547	0.19	0	11	Mpzl1
Cyr61	0	0.362667	0.383	0.098	0	11	Cyr61
Tubb6	0	0.359681	0.64	0.26	0	11	Tubb6
Txn1.1	0	0.359206	0.834	0.475	0	11	Txn1
Rps8.1	0	0.357646	0.596	0.213	0	11	Rps8
Gnl3.1	0	0.356717	0.626	0.26	0	11	Gnl3
Srsf7	0	0.353433	0.688	0.322	0	11	Srsf7
Ube2c	0	0.35104	0.459	0.135	0	11	Ube2c
Sord	0	0.350337	0.499	0.12	0	11	Sord
Rps15a.1	0	0.347509	0.644	0.264	0	11	Rps15a
Snrpe.1	0	0.346037	0.684	0.304	0	11	Snrpe
G3bp1	0	0.345317	0.665	0.285	0	11	G3bp1
Anp32a.1	0	0.344023	0.523	0.208	0	11	Anp32a
Nop10	0	0.343878	0.532	0.157	0	11	Nop10
Ppid	0	0.342986	0.567	0.208	0	11	Ppid
Pa2g4	0	0.339002	0.755	0.414	0	11	Pa2g4
Dtymk	0	0.33591	0.586	0.22	0	11	Dtymk
Rps27l.1	0	0.335814	0.85	0.479	0	11	Rps27l
Cenpe.2	0	0.332297	0.516	0.201	0	11	Cenpe
Bok	0	0.330281	0.432	0.083	0	11	Bok
Esf1.2	0	0.329189	0.612	0.274	0	11	Esf1
Mrfap1	0	0.326817	0.477	0.126	0	11	Mrfap1
Rpf2.1	0	0.325045	0.485	0.14	0	11	Rpf2
Nap1l1.1	0	0.321015	0.598	0.227	0	11	Nap1l1
Rps21.1	0	0.320815	0.617	0.258	0	11	Rps21
Errfi1	0	0.315698	0.453	0.146	0	11	Errfi1
Nifk	0	0.313058	0.522	0.213	0	11	Nifk
Rps15.1	0	0.312665	0.621	0.273	0	11	Rps15
Cd55	0	0.311244	0.433	0.128	0	11	Cd55
Ldhb	0	0.308653	0.463	0.162	0	11	Ldhb
Rpl41.1	0	0.308548	0.699	0.319	0	11	Rpl41
Trp53	0	0.305271	0.424	0.094	0	11	Trp53
Dut	0	0.303887	0.486	0.155	0	11	Dut
Tuba1b	0	0.303872	0.562	0.238	0	11	Tuba1b
Fos	0	0.303847	0.357	0.084	0	11	Fos
Rpl37.1	0	0.302796	0.763	0.372	0	11	Rpl37
Apoc1.1	0	0.300804	0.453	0.155	0	11	Apoc1
Mki67.2	0	0.300412	0.45	0.144	0	11	Mki67
Ctage5	0	0.295694	0.468	0.169	0	11	Ctage5
Kif23	0	0.294248	0.434	0.143	0	11	Kif23
Oxct1	0	0.294063	0.492	0.197	0	11	Oxct1
Lsm4	0	0.293109	0.6	0.27	0	11	Lsm4
Tmem126a	0	0.290753	0.458	0.153	0	11	Tmem126a
Snrpd1	0	0.290607	0.503	0.188	0	11	Snrpd1
Bzw2	0	0.28944	0.396	0.091	0	11	Bzw2
Zfp42	0	0.289181	0.424	0.121	0	11	Zfp42
Uri1	0	0.28459	0.456	0.162	0	11	Uri1
Ccne1	0	0.284248	0.443	0.153	0	11	Ccne1
Ckap2.1	0	0.281006	0.428	0.133	0	11	Ckap2
Esco2	0	0.280829	0.4	0.108	0	11	Esco2
Cks1b	0	0.28067	0.566	0.241	0	11	Cks1b
Hspe1.1	0	0.277849	0.507	0.195	0	11	Hspe1
Timm10b	0	0.27518	0.395	0.108	0	11	Timm10b
Gng2	0	0.271674	0.371	0.089	0	11	Gng2
Gga2	0	0.269982	0.367	0.081	0	11	Gga2
Dnajc9	0	0.26735	0.383	0.108	0	11	Dnajc9
Rpl37a.1	0	0.262822	0.539	0.217	0	11	Rpl37a
Tes	0	0.257285	0.379	0.109	0	11	Tes
Lig1	0	0.256439	0.407	0.143	0	11	Lig1
Anp32e	0	0.252465	0.43	0.153	0	11	Anp32e
Slc38a4.2	0	-0.55904	0.066	0.444	0	11	Slc38a4
Klf6.2	0	-0.569625	0.355	0.723	0	11	Klf6
Ctr9.2	0	-0.572615	0.162	0.545	0	11	Ctr9
Atxn10.2	0	-0.586084	0.433	0.704	0	11	Atxn10
Ralb.2	0	-0.606678	0.126	0.525	0	11	Ralb
Peg10.2	0	-0.610951	0.035	0.447	0	11	Peg10
Ctsb.2	0	-0.645963	0.148	0.533	0	11	Ctsb
Acadl.2	0	-0.654269	0.097	0.501	0	11	Acadl
H2-K1.2	0	-0.654433	0.175	0.55	0	11	H2-K1
Ctnna1.2	0	-0.681323	0.461	0.767	0	11	Ctnna1
Peg3.2	0	-0.691001	0.152	0.538	0	11	Peg3
Krt8.2	0	-0.716211	0.259	0.66	0	11	Krt8
Rbbp7.2	0	-0.732191	0.622	0.835	0	11	Rbbp7
Krt19.2	0	-0.740564	0.128	0.506	0	11	Krt19
Bsg.2	0	-0.870476	0.392	0.769	0	11	Bsg
H2-D1.2	0	-0.881966	0.175	0.629	0	11	H2-D1
Psap.2	0	-0.887471	0.079	0.565	0	11	Psap
Krt18.2	0	-0.974092	0.861	0.958	0	11	Krt18
Lgals1.2	0	-0.98078	0.502	0.841	0	11	Lgals1
Cdkn1c.2	0	-1.0483	0.208	0.623	0	11	Cdkn1c
Rhox6.2	0	-1.11552	0.127	0.616	0	11	Rhox6
Phlda2.2	0	-1.18107	0.075	0.488	0	11	Phlda2
Fabp3.2	0	-1.26952	0.425	0.871	0	11	Fabp3
2810004N23Rik.1	1.5629e-304	0.294053	0.572	0.254	2.9148e-300	11	2810004N23Rik
Gm10260.1	6.493e-299	0.257695	0.543	0.226	1.21094e-294	11	Gm10260
Hnrnpab.2	7.5078e-299	0.341524	0.676	0.351	1.4002e-294	11	Hnrnpab
Smc2	2.13327e-297	0.287105	0.538	0.23	3.97856e-293	11	Smc2
Gm15772.1	1.01708e-296	0.259023	0.525	0.217	1.89685e-292	11	Gm15772
Pttg1	1.1821e-292	0.306449	0.658	0.311	2.20462e-288	11	Pttg1
Rbm8a.1	1.24799e-291	0.298782	0.647	0.318	2.3275e-287	11	Rbm8a
Polr1d	1.88443e-289	0.267583	0.528	0.229	3.51447e-285	11	Polr1d
Ezr.1	2.14397e-289	0.373385	0.779	0.471	3.9985e-285	11	Ezr
Rrp15.1	5.21038e-289	0.265037	0.508	0.212	9.71736e-285	11	Rrp15
Rps5	2.28347e-285	0.295164	0.997	0.947	4.25868e-281	11	Rps5
Mybbp1a.2	2.52226e-285	0.294918	0.565	0.26	4.70401e-281	11	Mybbp1a
Igf2.2	1.42869e-283	-0.629707	0.702	0.834	2.66452e-279	11	Igf2
Eef1g	2.36829e-283	0.279054	0.564	0.258	4.41686e-279	11	Eef1g
Wbp5.1	2.66819e-283	0.334424	0.972	0.784	4.97618e-279	11	Wbp5
Tpx2	3.18199e-282	0.269252	0.475	0.192	5.93442e-278	11	Tpx2
Atox1.1	6.21392e-277	0.334203	0.84	0.507	1.1589e-272	11	Atox1
Tsr1.1	5.76902e-276	0.252138	0.416	0.158	1.07592e-271	11	Tsr1
Lgals3.2	3.28568e-275	-0.697622	0.154	0.509	6.1278e-271	11	Lgals3
Slc2a1.2	1.03118e-268	-0.51264	0.154	0.491	1.92316e-264	11	Slc2a1
Minos1	6.0478e-268	0.286285	0.679	0.349	1.12791e-263	11	Minos1
Ranbp1	1.23403e-264	0.329977	0.919	0.655	2.30146e-260	11	Ranbp1
Anxa2.2	1.77172e-263	-0.508093	0.379	0.672	3.30427e-259	11	Anxa2
Ube2a	7.58551e-263	0.293435	0.592	0.292	1.4147e-258	11	Ube2a
Gata2.2	1.14038e-262	-0.426975	0.009	0.335	2.12681e-258	11	Gata2
Cox6c.1	2.03731e-261	0.292795	0.816	0.47	3.79958e-257	11	Cox6c
Rps11.1	2.67909e-260	0.285641	0.713	0.384	4.9965e-256	11	Rps11
Sptbn1.1	2.89524e-260	0.286808	0.551	0.259	5.39963e-256	11	Sptbn1
Vamp8.2	1.62153e-258	-0.43394	0.093	0.428	3.02416e-254	11	Vamp8
Hspa5.2	1.79471e-258	-0.508769	0.59	0.778	3.34713e-254	11	Hspa5
Prdx1	2.0869e-257	0.306074	0.935	0.663	3.89207e-253	11	Prdx1
P4hb.2	1.39223e-256	-0.610175	0.12	0.443	2.59652e-252	11	P4hb
Gpx1	1.2386e-255	0.31606	0.924	0.646	2.30999e-251	11	Gpx1
Mtdh.1	1.02755e-254	0.285206	0.647	0.338	1.91638e-250	11	Mtdh
Lgals9.2	4.36099e-250	-0.452689	0.031	0.352	8.13325e-246	11	Lgals9
F2rl1.2	2.00237e-249	-0.455836	0.013	0.328	3.73442e-245	11	F2rl1
Apoe.1	2.34128e-248	0.31109	0.386	0.148	4.36649e-244	11	Apoe
Cox7b.1	1.49542e-247	0.260474	0.604	0.298	2.78896e-243	11	Cox7b
Tubb5.2	4.422e-244	0.299665	0.853	0.55	8.24704e-240	11	Tubb5
Psmc1.1	5.32766e-244	0.273793	0.674	0.358	9.93609e-240	11	Psmc1
Tbrg1.2	1.15541e-243	-0.474863	0.539	0.733	2.15485e-239	11	Tbrg1
Denr.1	2.5582e-239	0.259919	0.584	0.288	4.77104e-235	11	Denr
Hspd1.2	7.47415e-239	0.318474	0.758	0.459	1.39393e-234	11	Hspd1
Ndufc2	1.23549e-236	0.252237	0.574	0.283	2.30419e-232	11	Ndufc2
Plac1.2	2.7761e-236	-0.508331	0.009	0.312	5.17743e-232	11	Plac1
Cd63.2	4.19178e-232	-0.403344	0.949	0.96	7.81767e-228	11	Cd63
Supt16.1	5.15338e-232	0.303249	0.727	0.437	9.61105e-228	11	Supt16
Xist.2	1.23744e-230	-0.496938	0.12	0.429	2.30782e-226	11	Xist
Ptp4a2.2	3.34584e-230	0.265498	0.481	0.215	6.24e-226	11	Ptp4a2
Dppa1.2	1.36858e-229	-0.484605	0.001	0.294	2.5524e-225	11	Dppa1
Ppig.1	2.45111e-229	0.252341	0.514	0.243	4.57132e-225	11	Ppig
Hnrnpa2b1.1	7.22059e-229	0.343277	0.938	0.753	1.34664e-224	11	Hnrnpa2b1
Perp	3.03359e-227	0.297418	0.507	0.247	5.65765e-223	11	Perp
Trip12.1	2.66569e-226	-0.423413	0.187	0.489	4.97151e-222	11	Trip12
Cox8a.1	5.4509e-225	0.267576	0.679	0.376	1.01659e-220	11	Cox8a
Rsad2.2	2.7643e-223	-0.450691	0.004	0.291	5.15543e-219	11	Rsad2
Rsrp1.2	1.01508e-222	-0.387065	0.08	0.383	1.89313e-218	11	Rsrp1
Rhox9.2	1.66733e-222	-0.600561	0.066	0.376	3.10957e-218	11	Rhox9
Rsf1	2.24453e-221	0.254959	0.446	0.198	4.18604e-217	11	Rsf1
Mphosph8	8.6206e-218	0.253107	0.512	0.245	1.60774e-213	11	Mphosph8
Usp18.2	1.46214e-216	-0.372272	0.011	0.294	2.7269e-212	11	Usp18
Hnrnpm.2	5.91973e-216	0.274429	0.72	0.421	1.10403e-211	11	Hnrnpm
Mif.1	4.06597e-215	0.256739	0.652	0.353	7.58304e-211	11	Mif
Dnajc8.1	2.29173e-214	0.261871	0.749	0.441	4.27408e-210	11	Dnajc8
Wdr43.2	2.01246e-213	0.258723	0.637	0.345	3.75324e-209	11	Wdr43
Prdx6	2.99654e-213	0.279859	0.584	0.311	5.58855e-209	11	Prdx6
Bzw1.1	2.60687e-212	0.281826	0.777	0.483	4.86181e-208	11	Bzw1
Isg15.2	8.81934e-211	-0.385093	0.052	0.343	1.64481e-206	11	Isg15
H3f3b.1	4.47183e-208	0.28641	0.749	0.442	8.33996e-204	11	H3f3b
Prc1	4.82933e-206	0.276708	0.546	0.275	9.0067e-202	11	Prc1
Dek.1	1.06295e-205	0.261383	0.59	0.315	1.9824e-201	11	Dek
Tpm1	9.02254e-204	0.310075	0.9	0.658	1.6827e-199	11	Tpm1
Eef1a1.2	2.07023e-203	0.262145	0.728	0.434	3.86097e-199	11	Eef1a1
Eif3d	3.87993e-203	0.250457	0.622	0.344	7.23607e-199	11	Eif3d
Xaf1.2	2.95158e-202	-0.333007	0.031	0.306	5.5047e-198	11	Xaf1
Epcam	3.01544e-201	0.316009	0.629	0.37	5.6238e-197	11	Epcam
Smc4.2	7.49918e-200	0.292744	0.608	0.335	1.3986e-195	11	Smc4
Tmsb10.1	1.51285e-199	0.250666	0.696	0.399	2.82147e-195	11	Tmsb10
Malat1.1	2.45032e-198	-0.462114	0.829	0.962	4.56985e-194	11	Malat1
Prpf40a.1	3.77714e-198	0.277303	0.68	0.404	7.04436e-194	11	Prpf40a
Nhp2	3.92561e-197	0.262462	0.726	0.444	7.32127e-193	11	Nhp2
Dstn.2	1.04463e-195	-0.430213	0.162	0.444	1.94824e-191	11	Dstn
Iqgap1.1	2.09017e-192	-0.38691	0.204	0.483	3.89817e-188	11	Iqgap1
Sct.2	2.56733e-191	-0.60396	0.185	0.472	4.78807e-187	11	Sct
Gnb2l1	2.59141e-191	0.261238	0.935	0.721	4.83298e-187	11	Gnb2l1
Tmem150a.2	3.77955e-190	-0.372685	0.006	0.26	7.04887e-186	11	Tmem150a
Dynll1	7.19153e-190	0.256622	0.855	0.556	1.34122e-185	11	Dynll1
Chd4.2	3.31621e-188	0.257435	0.748	0.467	6.18473e-184	11	Chd4
Ndrg1.2	3.55353e-188	-0.382116	0.038	0.301	6.62734e-184	11	Ndrg1
Hspb1.2	4.78038e-185	-0.410634	0.138	0.408	8.91542e-181	11	Hspb1
Lima1.2	3.7274e-184	-0.328538	0.039	0.299	6.95161e-180	11	Lima1
Serpine2.2	1.529e-175	-0.41079	0.12	0.384	2.85159e-171	11	Serpine2
Cnbp	3.85657e-175	0.25486	0.853	0.605	7.19251e-171	11	Cnbp
Hdlbp.1	2.47848e-170	-0.367834	0.28	0.525	4.62236e-166	11	Hdlbp
Cnn2.2	8.66305e-168	-0.400401	0.319	0.55	1.61566e-163	11	Cnn2
Ahnak.1	1.13303e-167	-0.346766	0.129	0.388	2.11311e-163	11	Ahnak
Sept4.2	2.36569e-167	-0.432432	0.131	0.386	4.412e-163	11	2004-09-01
Daxx.2	4.83438e-166	-0.314134	0.074	0.324	9.01611e-162	11	Daxx
Slc2a3.2	2.41657e-165	-0.452243	0.076	0.326	4.5069e-161	11	Slc2a3
Eif2ak2.1	1.92257e-164	-0.311813	0.118	0.374	3.58559e-160	11	Eif2ak2
Eif4g2.1	6.73147e-158	-0.371058	0.232	0.47	1.25542e-153	11	Eif4g2
Eps8l2.2	7.99672e-158	-0.308625	0.105	0.353	1.49139e-153	11	Eps8l2
Rhoc.2	1.00752e-157	-0.315743	0.119	0.366	1.87902e-153	11	Rhoc
Tapbp.2	1.40523e-154	-0.270243	0.043	0.274	2.62076e-150	11	Tapbp
Gjb2.2	1.09717e-151	-0.430472	0	0.21	2.04623e-147	11	Gjb2
Tfrc.2	1.81074e-151	-0.431205	0.074	0.305	3.37702e-147	11	Tfrc
Xbp1.2	4.58503e-148	-0.273327	0.075	0.309	8.55109e-144	11	Xbp1
Dusp9.2	9.34319e-148	-0.324003	0.149	0.386	1.74251e-143	11	Dusp9
Calm1.2	1.28048e-144	-0.337108	0.919	0.925	2.38809e-140	11	Calm1
P4ha2.2	1.28874e-143	-0.295244	0.053	0.275	2.40351e-139	11	P4ha2
Tmod3.1	5.78794e-141	-0.288288	0.139	0.373	1.07945e-136	11	Tmod3
Lgalsl	1.81728e-140	-0.2541	0.029	0.24	3.38922e-136	11	Lgalsl
Tmsb4x.1	7.0678e-138	0.297107	0.747	0.513	1.31814e-133	11	Tmsb4x
mt-Co1	3.48207e-121	-0.328923	0.324	0.526	6.49405e-117	11	mt-Co1
Prdx5.2	2.51554e-120	-0.275175	0.147	0.359	4.69148e-116	11	Prdx5
Cnn3.2	2.93827e-116	-0.305746	0.237	0.439	5.47987e-112	11	Cnn3
Gm42418	1.02168e-114	-0.305854	0.12	0.326	1.90543e-110	11	Gm42418
Ralbp1.1	9.24674e-114	-0.28725	0.145	0.35	1.72452e-109	11	Ralbp1
Sin3b.2	5.6905e-113	-0.493021	0.359	0.523	1.06128e-108	11	Sin3b
Itm2b.2	1.06538e-106	-0.262391	0.167	0.366	1.98693e-102	11	Itm2b
Tor1aip2.2	1.06808e-105	-0.258201	0.147	0.343	1.99197e-101	11	Tor1aip2
Crip1.2	4.80873e-104	-0.301869	0.191	0.396	8.96828e-100	11	Crip1
Ero1l.1	9.86052e-103	-0.268643	0.072	0.252	1.83899e-98	11	Ero1l
Pdia3.1	2.90219e-100	-0.279235	0.685	0.748	5.41258e-96	11	Pdia3
Actr2.1	8.47531e-100	-0.264275	0.295	0.479	1.58064e-95	11	Actr2
Anxa1.2	6.00629e-99	-0.263965	0.041	0.21	1.12017e-94	11	Anxa1
Arpc5.2	7.16791e-98	-0.280978	0.485	0.62	1.33681e-93	11	Arpc5
Scd2	4.02634e-97	-0.256623	0.206	0.397	7.50913e-93	11	Scd2
Gkap1.1	4.38329e-95	-0.258832	0.139	0.322	8.17484e-91	11	Gkap1
Klhl13.1	1.05375e-94	-0.276925	0.433	0.608	1.96524e-90	11	Klhl13
Sri.2	1.81837e-85	-0.270454	0.405	0.561	3.39127e-81	11	Sri
Bcap31.2	3.03979e-84	-0.251397	0.328	0.49	5.66921e-80	11	Bcap31
Tmem37.2	7.38632e-81	-0.394173	0.168	0.33	1.37755e-76	11	Tmem37
Car4.2	1.24956e-76	-0.331747	0.152	0.316	2.33043e-72	11	Car4
B2m.2	5.78334e-51	-0.270394	0.593	0.634	1.07859e-46	11	B2m
Npm1.2	0	0.84299	0.985	0.666	0	5	Npm1
Ncl.3	0	0.756172	0.999	0.853	0	5	Ncl
Pfn1.1	0	0.722783	0.878	0.499	0	5	Pfn1
Id2.2	0	0.721154	0.864	0.356	0	5	Id2
Ybx1.3	0	0.720536	0.946	0.521	0	5	Ybx1
Slc25a5.2	0	0.66583	0.834	0.307	0	5	Slc25a5
Eif2s2.3	0	0.659274	0.947	0.537	0	5	Eif2s2
Ranbp1.1	0	0.655305	0.96	0.638	0	5	Ranbp1
Rrm2.1	0	0.641281	0.723	0.158	0	5	Rrm2
H3f3b.2	0	0.625894	0.853	0.418	0	5	H3f3b
Eif5a.1	0	0.623739	0.831	0.369	0	5	Eif5a
Fkbp3.3	0	0.618017	0.979	0.607	0	5	Fkbp3
Anp32b.3	0	0.599166	0.915	0.522	0	5	Anp32b
Sparc.3	0	0.598908	0.902	0.416	0	5	Sparc
Snrpd3.2	0	0.574164	0.875	0.417	0	5	Snrpd3
Prdx1.1	0	0.564953	0.946	0.649	0	5	Prdx1
Srsf7.1	0	0.555399	0.771	0.297	0	5	Srsf7
Nme1.1	0	0.553198	0.838	0.407	0	5	Nme1
Rhox5.2	0	0.549061	0.998	0.931	0	5	Rhox5
Rps9.2	0	0.542441	0.981	0.775	0	5	Rps9
Ubb.1	0	0.528061	0.936	0.794	0	5	Ubb
Lyar.2	0	0.522973	0.717	0.237	0	5	Lyar
Cpne3.3	0	0.513103	0.759	0.324	0	5	Cpne3
Ddah1.2	0	0.509839	0.588	0.095	0	5	Ddah1
Gm1673.2	0	0.507468	0.621	0.132	0	5	Gm1673
Plet1.3	0	0.504359	0.549	0.117	0	5	Plet1
Dynll1.1	0	0.501388	0.892	0.538	0	5	Dynll1
Fth1.2	0	0.48888	0.779	0.382	0	5	Fth1
Nop58.3	0	0.482804	0.812	0.386	0	5	Nop58
Hspd1.3	0	0.478774	0.813	0.44	0	5	Hspd1
Pabpc1.3	0	0.47747	0.992	0.847	0	5	Pabpc1
Mrpl42	0	0.47147	0.734	0.289	0	5	Mrpl42
Rpl32.2	0	0.471309	0.94	0.628	0	5	Rpl32
Rplp0.2	0	0.465395	0.864	0.524	0	5	Rplp0
Nhp2.1	0	0.464481	0.803	0.424	0	5	Nhp2
Morc4.3	0	0.460762	0.633	0.209	0	5	Morc4
Rps19.1	0	0.460187	0.902	0.622	0	5	Rps19
Rpl41.2	0	0.459293	0.714	0.299	0	5	Rpl41
Rpl35a.2	0	0.45857	0.703	0.274	0	5	Rpl35a
Rps26.2	0	0.457737	0.794	0.398	0	5	Rps26
Rps11.2	0	0.447837	0.742	0.365	0	5	Rps11
Rps14.2	0	0.446547	0.974	0.778	0	5	Rps14
Sub1.1	0	0.443943	0.947	0.652	0	5	Sub1
Nolc1.3	0	0.440091	0.694	0.296	0	5	Nolc1
Ppat.3	0	0.42978	0.573	0.138	0	5	Ppat
G3bp1.1	0	0.4269	0.674	0.266	0	5	G3bp1
Slc25a4	0	0.425395	0.959	0.787	0	5	Slc25a4
mt-Cytb	0	0.417908	0.971	0.798	0	5	mt-Cytb
Rps27l.2	0	0.414943	0.826	0.464	0	5	Rps27l
Atox1.2	0	0.413559	0.826	0.493	0	5	Atox1
Atrx.3	0	0.411385	0.661	0.236	0	5	Atrx
Rpl37.2	0	0.408416	0.741	0.356	0	5	Rpl37
Gpx1.1	0	0.408094	0.913	0.634	0	5	Gpx1
Rsl1d1.3	0	0.40003	0.751	0.38	0	5	Rsl1d1
Gm10260.2	0	0.396499	0.596	0.206	0	5	Gm10260
Rpl22.3	0	0.389686	0.858	0.451	0	5	Rpl22
Cnih4	0	0.389454	0.722	0.353	0	5	Cnih4
Rps3.1	0	0.388267	0.985	0.87	0	5	Rps3
Calm2	0	0.387838	0.93	0.643	0	5	Calm2
Snrpe.2	0	0.387194	0.665	0.288	0	5	Snrpe
Bzw1.2	0	0.384323	0.8	0.467	0	5	Bzw1
Pttg1.1	0	0.38275	0.684	0.292	0	5	Pttg1
Rplp2.2	0	0.376776	0.707	0.32	0	5	Rplp2
Umps	0	0.3767	0.528	0.145	0	5	Umps
G3bp2.3	0	0.370909	0.75	0.391	0	5	G3bp2
Ran	0	0.370873	0.592	0.214	0	5	Ran
Rpl13a.2	0	0.37001	0.925	0.695	0	5	Rpl13a
Nop10.1	0	0.369546	0.505	0.142	0	5	Nop10
Rpl14.2	0	0.368994	0.819	0.451	0	5	Rpl14
Srm	0	0.361381	0.478	0.114	0	5	Srm
Dtymk.1	0	0.361069	0.575	0.204	0	5	Dtymk
Ccne1.1	0	0.359985	0.479	0.136	0	5	Ccne1
Ppid.1	0	0.359863	0.558	0.192	0	5	Ppid
Cfl1	0	0.3597	0.575	0.234	0	5	Cfl1
Mt1	0	0.35967	0.511	0.255	0	5	Mt1
Wbp5.2	0	0.358073	0.96	0.776	0	5	Wbp5
Trnt1.3	0	0.354916	0.54	0.219	0	5	Trnt1
Psmb3	0	0.354302	0.679	0.346	0	5	Psmb3
Ldhb.1	0	0.35383	0.474	0.147	0	5	Ldhb
Ndufa4	0	0.351823	0.721	0.371	0	5	Ndufa4
Mrpl33	0	0.350818	0.679	0.302	0	5	Mrpl33
Nop56	0	0.349089	0.551	0.218	0	5	Nop56
Rpl13.2	0	0.346065	0.676	0.302	0	5	Rpl13
Ly6a.1	0	0.341607	0.374	0.091	0	5	Ly6a
Eno1	0	0.340978	0.608	0.297	0	5	Eno1
Wdr43.3	0	0.34025	0.66	0.33	0	5	Wdr43
Paip1.3	0	0.339968	0.508	0.165	0	5	Paip1
Cnbp.1	0	0.339239	0.85	0.594	0	5	Cnbp
Uqcr10	0	0.337988	0.767	0.441	0	5	Uqcr10
Mif.2	0	0.337814	0.67	0.337	0	5	Mif
Hspe1.2	0	0.336836	0.523	0.179	0	5	Hspe1
Anp32a.2	0	0.332524	0.525	0.193	0	5	Anp32a
Tubb6.1	0	0.331252	0.586	0.247	0	5	Tubb6
Rps15.2	0	0.325824	0.587	0.26	0	5	Rps15
Ndufa12.1	0	0.325745	0.574	0.24	0	5	Ndufa12
Dctpp1	0	0.324918	0.475	0.143	0	5	Dctpp1
Atp5j	0	0.3246	0.767	0.448	0	5	Atp5j
Cenpa.1	0	0.324361	0.497	0.156	0	5	Cenpa
Zfp706	0	0.32204	0.735	0.417	0	5	Zfp706
Mrpl18	0	0.319938	0.604	0.29	0	5	Mrpl18
Tmem126a.1	0	0.317666	0.46	0.138	0	5	Tmem126a
Metap2.1	0	0.316054	0.672	0.346	0	5	Metap2
Pomp	0	0.315746	0.66	0.336	0	5	Pomp
Ptp4a2.3	0	0.315658	0.491	0.201	0	5	Ptp4a2
U2surp.3	0	0.314817	0.675	0.368	0	5	U2surp
Ak2	0	0.313782	0.607	0.284	0	5	Ak2
Rplp1.2	0	0.311605	0.741	0.427	0	5	Rplp1
Pdap1.2	0	0.310825	0.66	0.325	0	5	Pdap1
Gm15772.2	0	0.308913	0.524	0.202	0	5	Gm15772
Minos1.1	0	0.308033	0.649	0.336	0	5	Minos1
Dkc1	0	0.307936	0.392	0.085	0	5	Dkc1
Paics.3	0	0.307453	0.655	0.328	0	5	Paics
Hnrnpa2b1.2	0	0.306263	0.924	0.745	0	5	Hnrnpa2b1
Rpf2.2	0	0.30454	0.451	0.127	0	5	Rpf2
Rps10.2	0	0.303881	0.633	0.316	0	5	Rps10
Psip1.1	0	0.303342	0.532	0.233	0	5	Psip1
Ndufab1	0	0.302146	0.59	0.289	0	5	Ndufab1
Sarnp	0	0.301539	0.5	0.191	0	5	Sarnp
Dut.1	0	0.300966	0.451	0.142	0	5	Dut
Gsto1.1	0	0.300744	0.481	0.178	0	5	Gsto1
Sumo1	0	0.299833	0.472	0.155	0	5	Sumo1
Pin1	0	0.297835	0.593	0.285	0	5	Pin1
Cks1b.1	0	0.297365	0.546	0.227	0	5	Cks1b
Pbdc1	0	0.29415	0.485	0.184	0	5	Pbdc1
Rps24.2	0	0.29108	0.746	0.425	0	5	Rps24
Nap1l1.2	0	0.289826	0.529	0.216	0	5	Nap1l1
Tomm40	0	0.289572	0.465	0.166	0	5	Tomm40
Lsm4.1	0	0.288392	0.56	0.258	0	5	Lsm4
Dnajc9.1	0	0.286275	0.388	0.095	0	5	Dnajc9
Txn1.2	0	0.285226	0.753	0.465	0	5	Txn1
Top2a.3	0	0.284575	0.632	0.319	0	5	Top2a
Denr.2	0	0.284165	0.572	0.275	0	5	Denr
Rrp15.2	0	0.282816	0.504	0.198	0	5	Rrp15
S100a6.2	0	0.282145	0.706	0.397	0	5	S100a6
Dek.2	0	0.279482	0.583	0.303	0	5	Dek
2810004N23Rik.2	0	0.2787	0.53	0.243	0	5	2810004N23Rik
Sord.1	0	0.27868	0.402	0.111	0	5	Sord
Ndufc2.1	0	0.277511	0.559	0.27	0	5	Ndufc2
Rps21.2	0	0.27735	0.553	0.247	0	5	Rps21
Uqcr11	0	0.275802	0.56	0.257	0	5	Uqcr11
Eif4a1	0	0.275695	0.71	0.439	0	5	Eif4a1
Tomm7.1	0	0.275557	0.587	0.278	0	5	Tomm7
Hnrnpm.3	0	0.275539	0.696	0.409	0	5	Hnrnpm
Psma5	0	0.274851	0.554	0.26	0	5	Psma5
Gnl3.2	0	0.272501	0.535	0.251	0	5	Gnl3
Rbm38	0	0.271593	0.501	0.241	0	5	Rbm38
Gar1	0	0.271031	0.407	0.121	0	5	Gar1
Pa2g4.1	0	0.270516	0.669	0.406	0	5	Pa2g4
Bola2	0	0.270436	0.452	0.172	0	5	Bola2
Eif5	0	0.269866	0.83	0.602	0	5	Eif5
Birc5	0	0.269862	0.441	0.147	0	5	Birc5
Rpl23.2	0	0.269716	0.613	0.308	0	5	Rpl23
Ddx21.3	0	0.269251	0.566	0.289	0	5	Ddx21
Mrps24	0	0.268131	0.55	0.289	0	5	Mrps24
Tceb2.1	0	0.267343	0.689	0.391	0	5	Tceb2
Anp32e.1	0	0.266857	0.423	0.141	0	5	Anp32e
Ccnb1	0	0.266453	0.397	0.123	0	5	Ccnb1
Trap1a.3	0	0.264943	0.713	0.433	0	5	Trap1a
Ehd4.3	0	0.2641	0.608	0.361	0	5	Ehd4
Tuba1b.1	0	0.263665	0.504	0.228	0	5	Tuba1b
Pold2	0	0.263172	0.378	0.098	0	5	Pold2
Prdx6.1	0	0.261823	0.566	0.3	0	5	Prdx6
Srrm1	0	0.261033	0.787	0.547	0	5	Srrm1
Bok.1	0	0.261006	0.344	0.074	0	5	Bok
Dnajc8.2	0	0.260923	0.708	0.43	0	5	Dnajc8
Uqcc2	0	0.259941	0.475	0.205	0	5	Uqcc2
Cbx1.1	0	0.2599	0.669	0.394	0	5	Cbx1
Zfp42.1	0	0.259382	0.368	0.112	0	5	Zfp42
Cdca8	0	0.259219	0.506	0.224	0	5	Cdca8
Rpl4.2	0	0.259057	0.989	0.909	0	5	Rpl4
Arpp19.1	0	0.258982	0.661	0.365	0	5	Arpp19
Psmc1.2	0	0.258459	0.634	0.347	0	5	Psmc1
Hells	0	0.257481	0.375	0.107	0	5	Hells
Tpm3.1	0	0.256946	0.526	0.265	0	5	Tpm3
Eif4ebp1	0	0.255861	0.747	0.489	0	5	Eif4ebp1
C1qbp	0	0.253378	0.663	0.409	0	5	C1qbp
Ptma.1	0	0.25321	0.429	0.163	0	5	Ptma
Supt16.2	0	0.251577	0.675	0.427	0	5	Supt16
Atp5j2	0	0.250218	0.589	0.313	0	5	Atp5j2
Tapbp.3	0	-0.278101	0.046	0.284	0	5	Tapbp
Daxx.3	0	-0.299935	0.096	0.333	0	5	Daxx
Eif2ak2.2	0	-0.313891	0.126	0.386	0	5	Eif2ak2
P4ha2.3	0	-0.325084	0.039	0.287	0	5	P4ha2
Eps8l2.3	0	-0.329806	0.099	0.365	0	5	Eps8l2
Lima1.3	0	-0.33026	0.05	0.31	0	5	Lima1
Rhoc.3	0	-0.33504	0.11	0.379	0	5	Rhoc
Anxa1.3	0	-0.335328	0.009	0.22	0	5	Anxa1
Xaf1.3	0	-0.345851	0.032	0.319	0	5	Xaf1
Rsrp1.3	0	-0.354421	0.122	0.393	0	5	Rsrp1
Ahnak.2	0	-0.354603	0.135	0.399	0	5	Ahnak
Eif4g2.2	0	-0.364818	0.245	0.48	0	5	Eif4g2
Cd63.3	0	-0.372132	0.942	0.961	0	5	Cd63
Trip12.2	0	-0.381522	0.233	0.499	0	5	Trip12
Tmem150a.3	0	-0.383422	0.009	0.272	0	5	Tmem150a
Hdlbp.2	0	-0.38453	0.272	0.537	0	5	Hdlbp
Usp18.3	0	-0.390283	0.008	0.308	0	5	Usp18
Iqgap1.2	0	-0.392217	0.221	0.495	0	5	Iqgap1
Isg15.3	0	-0.408118	0.047	0.357	0	5	Isg15
Hspb1.3	0	-0.412834	0.148	0.42	0	5	Hspb1
Ndrg1.3	0	-0.419541	0.017	0.315	0	5	Ndrg1
Vamp8.3	0	-0.423535	0.12	0.441	0	5	Vamp8
Dstn.3	0	-0.431046	0.178	0.455	0	5	Dstn
Serpine2.3	0	-0.437395	0.116	0.397	0	5	Serpine2
Gjb2.3	0	-0.439072	0.007	0.219	0	5	Gjb2
Gata2.3	0	-0.439708	0.013	0.35	0	5	Gata2
Crip1.3	0	-0.446881	0.155	0.409	0	5	Crip1
Tfrc.3	0	-0.452295	0.069	0.316	0	5	Tfrc
F2rl1.3	0	-0.466793	0.02	0.342	0	5	F2rl1
Slc2a3.3	0	-0.467208	0.085	0.337	0	5	Slc2a3
Rsad2.3	0	-0.469973	0.002	0.305	0	5	Rsad2
Cnn2.3	0	-0.476532	0.264	0.566	0	5	Cnn2
Tbrg1.3	0	-0.482418	0.537	0.742	0	5	Tbrg1
Lgals9.3	0	-0.485725	0.021	0.367	0	5	Lgals9
Sept4.3	0	-0.496961	0.097	0.401	0	5	2004-09-01
Xist.3	0	-0.500241	0.134	0.442	0	5	Xist
Dppa1.3	0	-0.500409	0.003	0.308	0	5	Dppa1
Slc38a4.3	0	-0.52735	0.116	0.458	0	5	Slc38a4
Slc2a1.3	0	-0.52841	0.163	0.506	0	5	Slc2a1
Plac1.3	0	-0.539896	0.004	0.327	0	5	Plac1
Klf6.3	0	-0.54052	0.451	0.732	0	5	Klf6
Rbbp7.3	0	-0.583659	0.715	0.837	0	5	Rbbp7
Ctr9.3	0	-0.589479	0.172	0.562	0	5	Ctr9
Ralb.3	0	-0.59065	0.159	0.541	0	5	Ralb
Ctsb.3	0	-0.594811	0.214	0.546	0	5	Ctsb
Peg10.3	0	-0.602451	0.065	0.464	0	5	Peg10
P4hb.3	0	-0.625242	0.122	0.458	0	5	P4hb
Ctnna1.3	0	-0.656375	0.477	0.78	0	5	Ctnna1
Atxn10.3	0	-0.663653	0.383	0.721	0	5	Atxn10
Sin3b.3	0	-0.683586	0.23	0.542	0	5	Sin3b
Rhox9.3	0	-0.691873	0.06	0.391	0	5	Rhox9
Acadl.3	0	-0.695434	0.078	0.522	0	5	Acadl
H2-K1.3	0	-0.714804	0.139	0.57	0	5	H2-K1
Peg3.3	0	-0.734059	0.136	0.558	0	5	Peg3
Anxa2.3	0	-0.739623	0.271	0.695	0	5	Anxa2
Sct.3	0	-0.741566	0.131	0.49	0	5	Sct
Bsg.3	0	-0.771114	0.517	0.775	0	5	Bsg
Krt19.3	0	-0.824247	0.098	0.527	0	5	Krt19
Psap.3	0	-0.867727	0.125	0.584	0	5	Psap
Lgals3.3	0	-0.884091	0.113	0.53	0	5	Lgals3
Krt8.3	0	-0.889276	0.211	0.683	0	5	Krt8
H2-D1.3	0	-0.95602	0.153	0.653	0	5	H2-D1
Fabp3.3	0	-0.992322	0.607	0.876	0	5	Fabp3
Igf2.3	0	-0.99726	0.52	0.856	0	5	Igf2
Lgals1.3	0	-1.04607	0.508	0.856	0	5	Lgals1
Phlda2.3	0	-1.06862	0.194	0.497	0	5	Phlda2
Cdkn1c.3	0	-1.16781	0.166	0.646	0	5	Cdkn1c
Krt18.3	0	-1.18425	0.84	0.965	0	5	Krt18
Rhox6.3	0	-1.24208	0.132	0.639	0	5	Rhox6
Arpc2.1	6.40835e-308	-0.281949	0.909	0.933	1.19516e-303	5	Arpc2
Ftl1.1	1.3644e-304	0.285306	0.928	0.828	2.5446e-300	5	Ftl1
Lmna.1	2.72847e-287	-0.292706	0.137	0.367	5.08859e-283	5	Lmna
Lgalsl.1	3.04132e-284	-0.252941	0.04	0.249	5.67205e-280	5	Lgalsl
Dusp9.3	1.30362e-281	-0.310538	0.168	0.396	2.43126e-277	5	Dusp9
Nrk	3.5947e-276	-0.258471	0.005	0.193	6.70411e-272	5	Nrk
Hspa5.3	1.21558e-268	-0.369312	0.689	0.778	2.26705e-264	5	Hspa5
L1td1	1.4845e-264	-0.397627	0.372	0.563	2.7686e-260	5	L1td1
3830417A13Rik.1	2.19658e-261	-0.274988	0.136	0.358	4.09662e-257	5	3830417A13Rik
Itm2b.3	2.25904e-261	-0.287557	0.158	0.376	4.2131e-257	5	Itm2b
Ralbp1.2	2.32424e-240	-0.294452	0.152	0.359	4.33471e-236	5	Ralbp1
Gigyf2	9.6706e-240	-0.262632	0.174	0.386	1.80357e-235	5	Gigyf2
Malat1.2	1.35767e-238	-0.483999	0.93	0.959	2.53205e-234	5	Malat1
Tmem37.3	1.88208e-235	-0.447768	0.142	0.339	3.51008e-231	5	Tmem37
Nub1	6.5193e-226	-0.251378	0.164	0.366	1.21585e-221	5	Nub1
Gkap1.2	1.74029e-225	-0.277301	0.132	0.331	3.24564e-221	5	Gkap1
Scd2.1	1.14e-221	-0.275127	0.207	0.406	2.12611e-217	5	Scd2
Bbx.1	3.51065e-215	-0.257635	0.169	0.368	6.54737e-211	5	Bbx
Ero1l.2	4.37468e-211	-0.270807	0.08	0.26	8.15877e-207	5	Ero1l
Tor1aip2.3	1.30382e-206	-0.252841	0.161	0.351	2.43162e-202	5	Tor1aip2
Rab1a.1	5.15538e-201	-0.253244	0.232	0.42	9.61478e-197	5	Rab1a
Prdx5.3	6.89354e-200	-0.25079	0.179	0.366	1.28565e-195	5	Prdx5
Sri.3	1.83795e-184	-0.282438	0.411	0.568	3.42778e-180	5	Sri
B2m.3	9.95921e-181	-0.330167	0.536	0.641	1.85739e-176	5	B2m
Tagln2.1	3.05795e-160	-0.307934	0.621	0.69	5.70308e-156	5	Tagln2
Tinagl1.2	1.87594e-157	-0.272517	0.206	0.363	3.49863e-153	5	Tinagl1
Gm42418.1	2.26012e-147	-0.253769	0.174	0.331	4.21513e-143	5	Gm42418
Car4.3	5.81409e-57	-0.257446	0.229	0.317	1.08433e-52	5	Car4
Id2.3	0	0.589892	0.76	0.356	0	1	Id2
mt-Cytb.1	0	0.564231	0.954	0.796	0	1	mt-Cytb
Sparc.4	0	0.530778	0.829	0.413	0	1	Sparc
Rhox5.3	0	0.517318	0.993	0.93	0	1	Rhox5
Ranbp1.2	0	0.506442	0.887	0.639	0	1	Ranbp1
Calm2.1	0	0.496591	0.897	0.641	0	1	Calm2
Prdx1.2	0	0.472114	0.889	0.649	0	1	Prdx1
H3f3b.3	0	0.457751	0.729	0.422	0	1	H3f3b
Nme1.2	0	0.435981	0.708	0.412	0	1	Nme1
Slc25a4.1	0	0.427988	0.916	0.788	0	1	Slc25a4
Gpx1.2	0	0.42248	0.841	0.635	0	1	Gpx1
Dynll1.2	0	0.416248	0.793	0.542	0	1	Dynll1
Pttg1.2	0	0.411272	0.619	0.291	0	1	Pttg1
Rrm2.2	0	0.388088	0.502	0.17	0	1	Rrm2
Fth1.3	0	0.38333	0.671	0.386	0	1	Fth1
H2afv	0	0.382963	0.647	0.37	0	1	H2afv
Srsf7.2	0	0.373253	0.594	0.306	0	1	Srsf7
Rps14.3	0	0.369554	0.92	0.78	0	1	Rps14
Slc25a5.3	0	0.369508	0.628	0.319	0	1	Slc25a5
Nhp2.2	0	0.364013	0.656	0.432	0	1	Nhp2
Ubb.2	0	0.355156	0.901	0.795	0	1	Ubb
Eif5a.2	0	0.347826	0.651	0.379	0	1	Eif5a
Atox1.3	0	0.347348	0.714	0.498	0	1	Atox1
Mrpl42.1	0	0.344593	0.584	0.296	0	1	Mrpl42
Snrpd3.3	0	0.343528	0.709	0.425	0	1	Snrpd3
Npm1.3	0	0.340965	0.882	0.67	0	1	Npm1
Rps9.3	0	0.338976	0.916	0.778	0	1	Rps9
Fkbp3.4	0	0.330382	0.883	0.609	0	1	Fkbp3
Sub1.2	0	0.324923	0.87	0.654	0	1	Sub1
Eif4ebp1.1	0	0.320934	0.691	0.49	0	1	Eif4ebp1
Mt1.1	0	0.320789	0.493	0.252	0	1	Mt1
G3bp2.4	0	0.314228	0.643	0.395	0	1	G3bp2
Ndufa4.1	0	0.312094	0.607	0.376	0	1	Ndufa4
Pomp.1	0	0.305111	0.564	0.339	0	1	Pomp
Pfn1.2	0	0.297854	0.706	0.51	0	1	Pfn1
Uqcr10.1	0	0.297194	0.656	0.446	0	1	Uqcr10
Ngfrap1.1	0	0.291328	0.956	0.922	0	1	Ngfrap1
Cpne3.4	0	0.289427	0.567	0.336	0	1	Cpne3
Pin1.1	0	0.284953	0.517	0.286	0	1	Pin1
Tubb6.2	0	0.283456	0.482	0.251	0	1	Tubb6
Ldhb.2	0	0.281532	0.391	0.149	0	1	Ldhb
Psmb2	0	0.279507	0.643	0.457	0	1	Psmb2
Rps27l.3	0	0.27914	0.692	0.471	0	1	Rps27l
Ndufb8	0	0.278543	0.648	0.455	0	1	Ndufb8
Eif2s2.4	0	0.276798	0.793	0.545	0	1	Eif2s2
Cnih4.1	0	0.274919	0.582	0.36	0	1	Cnih4
Zfp706.1	0	0.273903	0.622	0.423	0	1	Zfp706
Gm1673.3	0	0.270515	0.396	0.146	0	1	Gm1673
Mrpl33.1	0	0.267317	0.557	0.307	0	1	Mrpl33
Ly6a.2	0	0.253848	0.286	0.095	0	1	Ly6a
Umps.1	0	0.250472	0.379	0.153	0	1	Umps
Nrk.1	0	-0.255869	0.01	0.196	0	1	Nrk
Tapbp.4	0	-0.255877	0.068	0.287	0	1	Tapbp
Lgalsl.2	0	-0.265094	0.033	0.255	0	1	Lgalsl
Eif2ak2.3	0	-0.275355	0.157	0.388	0	1	Eif2ak2
3830417A13Rik.2	0	-0.278455	0.137	0.363	0	1	3830417A13Rik
Daxx.4	0	-0.278785	0.117	0.336	0	1	Daxx
Gkap1.3	0	-0.288033	0.122	0.336	0	1	Gkap1
P4ha2.4	0	-0.296221	0.067	0.29	0	1	P4ha2
Rhoc.4	0	-0.306537	0.134	0.382	0	1	Rhoc
Iqgap1.3	0	-0.31783	0.266	0.496	0	1	Iqgap1
Hdlbp.3	0	-0.318805	0.3	0.54	0	1	Hdlbp
Trip12.3	0	-0.31893	0.268	0.501	0	1	Trip12
Vamp8.4	0	-0.321693	0.202	0.439	0	1	Vamp8
Anxa1.4	0	-0.32568	0.019	0.224	0	1	Anxa1
Xaf1.4	0	-0.328056	0.048	0.324	0	1	Xaf1
Lima1.4	0	-0.331178	0.053	0.316	0	1	Lima1
Ahnak.3	0	-0.33634	0.151	0.403	0	1	Ahnak
Cnn2.4	0	-0.336373	0.345	0.563	0	1	Cnn2
Eif4g2.3	0	-0.355617	0.238	0.486	0	1	Eif4g2
Hspb1.4	0	-0.371431	0.176	0.423	0	1	Hspb1
Usp18.4	0	-0.379288	0.023	0.313	0	1	Usp18
Tmem150a.4	0	-0.381152	0.017	0.277	0	1	Tmem150a
Sept4.4	0	-0.386076	0.178	0.399	0	1	2004-09-01
Isg15.4	0	-0.38955	0.061	0.363	0	1	Isg15
Tbrg1.4	0	-0.406328	0.527	0.748	0	1	Tbrg1
Ndrg1.4	0	-0.417825	0.024	0.321	0	1	Ndrg1
Dstn.4	0	-0.427207	0.175	0.462	0	1	Dstn
Gata2.4	0	-0.428652	0.027	0.356	0	1	Gata2
Slc2a1.4	0	-0.43452	0.227	0.506	0	1	Slc2a1
Rbbp7.4	0	-0.445775	0.702	0.841	0	1	Rbbp7
F2rl1.4	0	-0.448334	0.042	0.347	0	1	F2rl1
Gjb2.4	0	-0.449131	0.005	0.224	0	1	Gjb2
Tfrc.4	0	-0.458758	0.063	0.322	0	1	Tfrc
Xist.4	0	-0.460866	0.165	0.445	0	1	Xist
Lgals9.4	0	-0.46594	0.041	0.373	0	1	Lgals9
Rsad2.4	0	-0.473192	0.005	0.311	0	1	Rsad2
Ctnna1.4	0	-0.477728	0.548	0.779	0	1	Ctnna1
Ctsb.4	0	-0.478887	0.29	0.545	0	1	Ctsb
Atxn10.4	0	-0.488191	0.464	0.72	0	1	Atxn10
Slc38a4.4	0	-0.49928	0.135	0.463	0	1	Slc38a4
Dppa1.4	0	-0.502239	0.008	0.314	0	1	Dppa1
Ctr9.4	0	-0.503369	0.229	0.564	0	1	Ctr9
L1td1.1	0	-0.507006	0.269	0.579	0	1	L1td1
Anxa2.4	0	-0.511814	0.41	0.689	0	1	Anxa2
Bsg.4	0	-0.513548	0.612	0.771	0	1	Bsg
Ralb.4	0	-0.515	0.213	0.543	0	1	Ralb
Plac1.4	0	-0.520917	0.022	0.332	0	1	Plac1
Sct.4	0	-0.55607	0.232	0.486	0	1	Sct
P4hb.4	0	-0.568471	0.166	0.461	0	1	P4hb
Sin3b.4	0	-0.575117	0.292	0.542	0	1	Sin3b
Peg10.4	0	-0.601285	0.067	0.473	0	1	Peg10
Rhox9.4	0	-0.604262	0.101	0.394	0	1	Rhox9
Lgals3.4	0	-0.623713	0.27	0.521	0	1	Lgals3
H2-K1.4	0	-0.641921	0.193	0.574	0	1	H2-K1
Acadl.4	0	-0.647696	0.118	0.528	0	1	Acadl
Krt18.4	0	-0.648841	0.925	0.958	0	1	Krt18
Krt8.4	0	-0.674692	0.334	0.68	0	1	Krt8
Peg3.4	0	-0.688505	0.161	0.564	0	1	Peg3
Krt19.4	0	-0.707598	0.181	0.527	0	1	Krt19
Lgals1.4	0	-0.753123	0.629	0.85	0	1	Lgals1
Psap.4	0	-0.760033	0.202	0.585	0	1	Psap
Phlda2.4	0	-0.841048	0.277	0.494	0	1	Phlda2
Fabp3.4	0	-0.841781	0.673	0.875	0	1	Fabp3
Igf2.4	0	-0.842854	0.564	0.859	0	1	Igf2
H2-D1.4	0	-0.849984	0.227	0.656	0	1	H2-D1
Rhox6.4	0	-1.03388	0.224	0.64	0	1	Rhox6
Cdkn1c.4	0	-1.0724	0.209	0.652	0	1	Cdkn1c
Serpine2.4	1.88133e-304	-0.345731	0.181	0.395	3.50869e-300	1	Serpine2
Eps8l2.4	5.40249e-300	-0.26367	0.15	0.365	1.00757e-295	1	Eps8l2
Klf6.4	3.21904e-299	-0.31538	0.537	0.728	6.0035e-295	1	Klf6
Bbx.2	5.47924e-287	-0.259328	0.162	0.373	1.02188e-282	1	Bbx
Rsrp1.4	3.17839e-281	-0.273966	0.184	0.392	5.92769e-277	1	Rsrp1
Slc2a3.4	2.99928e-277	-0.386613	0.138	0.336	5.59366e-273	1	Slc2a3
Gigyf2.1	3.43882e-277	-0.251009	0.182	0.39	6.4134e-273	1	Gigyf2
Gm42418.2	3.42034e-273	-0.30505	0.138	0.338	6.37893e-269	1	Gm42418
Bex1	4.11862e-272	-0.263571	0.785	0.882	7.68123e-268	1	Bex1
Anp32b.4	5.03422e-265	0.257001	0.713	0.535	9.38883e-261	1	Anp32b
Ralbp1.3	7.00045e-264	-0.271105	0.164	0.363	1.30558e-259	1	Ralbp1
Dusp9.4	7.81603e-264	-0.269498	0.198	0.397	1.45769e-259	1	Dusp9
Atp5j.1	1.46652e-263	0.251686	0.638	0.455	2.73507e-259	1	Atp5j
Ftl1.2	6.3043e-253	0.25377	0.888	0.83	1.17575e-248	1	Ftl1
Eif5.1	8.1138e-245	0.26294	0.739	0.607	1.51322e-240	1	Eif5
Hbegf	1.00236e-230	-0.272424	0.044	0.199	1.8694e-226	1	Hbegf
Ero1l.3	1.80739e-229	-0.259327	0.093	0.262	3.37079e-225	1	Ero1l
B2m.4	1.54909e-213	-0.299135	0.494	0.648	2.88905e-209	1	B2m
Crip1.4	4.68091e-211	-0.326308	0.231	0.406	8.7299e-207	1	Crip1
Car4.4	1.06705e-209	-0.348138	0.156	0.327	1.99004e-205	1	Car4
Hspa5.4	4.01094e-167	-0.254811	0.673	0.782	7.48041e-163	1	Hspa5
Tmem37.4	1.26788e-159	-0.369859	0.196	0.338	2.36459e-155	1	Tmem37
Malat1.3	3.64651e-87	-0.293682	0.952	0.957	6.80075e-83	1	Malat1
Ccl2	0	1.07964	0.698	0.009	0	15	Ccl2
Ankrd1	0	0.81554	0.391	0.036	0	15	Ankrd1
Plaur	1.38099e-65	0.294145	0.359	0.112	2.57555e-61	15	Plaur
Cyr61.1	1.96012e-64	0.320105	0.35	0.107	3.65562e-60	15	Cyr61
Calm2.2	1.38029e-42	0.415643	0.862	0.665	2.57424e-38	15	Calm2
Mrpl33.2	5.94795e-34	0.350618	0.57	0.331	1.10929e-29	15	Mrpl33
Nfkbia	2.08798e-33	0.300714	0.436	0.221	3.89408e-29	15	Nfkbia
Slc38a4.5	1.63903e-32	-0.401768	0.16	0.432	3.0568e-28	15	Slc38a4
Ranbp1.3	3.01911e-31	0.361376	0.814	0.663	5.63064e-27	15	Ranbp1
Ngfrap1.2	6.02055e-31	0.277781	0.97	0.925	1.12283e-26	15	Ngfrap1
Igf2.5	1.33047e-30	-0.429394	0.641	0.83	2.48133e-26	15	Igf2
Cnih4.2	2.93061e-30	0.309781	0.6	0.381	5.46558e-26	15	Cnih4
Bsg.5	1.17463e-29	-0.451333	0.629	0.755	2.19069e-25	15	Bsg
Wbp5.3	5.76981e-29	0.279506	0.922	0.79	1.07607e-24	15	Wbp5
Nme1.3	2.42406e-28	0.317341	0.648	0.441	4.52087e-24	15	Nme1
Sub1.3	1.11188e-26	0.285982	0.842	0.675	2.07366e-22	15	Sub1
S100a10	4.71295e-26	0.26558	0.68	0.472	8.78966e-22	15	S100a10
Tpm1.1	2.05601e-25	0.316964	0.832	0.666	3.83447e-21	15	Tpm1
Gata2.5	2.90629e-25	-0.299266	0.097	0.324	5.42023e-21	15	Gata2
Peg3.5	3.05087e-25	-0.396479	0.294	0.525	5.68988e-21	15	Peg3
Fkbp3.5	8.39706e-25	0.274545	0.834	0.635	1.56605e-20	15	Fkbp3
Cdkn1c.5	1.22606e-24	-0.468462	0.365	0.609	2.28661e-20	15	Cdkn1c
Tubb6.3	4.12384e-24	0.290496	0.462	0.273	7.69096e-20	15	Tubb6
Mrpl42.2	8.4937e-24	0.276376	0.516	0.324	1.58407e-19	15	Mrpl42
mt-Cytb.2	8.51749e-24	0.338557	0.901	0.811	1.58851e-19	15	mt-Cytb
Psap.5	9.56675e-24	-0.425226	0.343	0.548	1.7842e-19	15	Psap
Acadl.5	1.34393e-23	-0.340795	0.251	0.488	2.50643e-19	15	Acadl
Sin3b.5	1.74816e-23	-0.445716	0.298	0.518	3.26032e-19	15	Sin3b
Gpx1.3	2.71493e-22	0.261692	0.803	0.655	5.06335e-18	15	Gpx1
P4hb.5	3.01687e-22	-0.404496	0.218	0.432	5.62646e-18	15	P4hb
Snrpd3.4	4.97541e-22	0.259313	0.65	0.453	9.27914e-18	15	Snrpd3
Atxn10.5	1.43542e-21	-0.312796	0.533	0.695	2.67705e-17	15	Atxn10
Cald1.3	5.14425e-21	0.263495	0.786	0.608	9.59403e-17	15	Cald1
Prdx1.3	1.14626e-20	0.262935	0.793	0.672	2.13777e-16	15	Prdx1
Peg10.5	4.18115e-20	-0.303417	0.222	0.433	7.79785e-16	15	Peg10
Tceb2.2	1.1605e-19	0.253209	0.6	0.414	2.16433e-15	15	Tceb2
L1td1.2	6.35682e-19	-0.254065	0.322	0.549	1.18555e-14	15	L1td1
Rps19.2	6.452e-19	0.281944	0.793	0.644	1.2033e-14	15	Rps19
Tmem150a.5	1.35546e-18	-0.271465	0.076	0.252	2.52793e-14	15	Tmem150a
Xist.5	4.74804e-18	-0.302605	0.227	0.418	8.8551e-14	15	Xist
Gjb2.5	1.1061e-17	-0.364634	0.045	0.203	2.06288e-13	15	Gjb2
Pttg1.3	2.6709e-17	0.257662	0.486	0.323	4.98123e-13	15	Pttg1
Ndrg1.5	1.99238e-16	-0.256982	0.121	0.292	3.71578e-12	15	Ndrg1
Dynll1.3	4.62967e-16	0.267189	0.702	0.566	8.63434e-12	15	Dynll1
H2-D1.5	5.22141e-16	-0.334173	0.46	0.613	9.73793e-12	15	H2-D1
Slc2a3.5	6.86284e-16	-0.315112	0.147	0.317	1.27992e-11	15	Slc2a3
Krt19.5	7.09619e-16	-0.387089	0.33	0.493	1.32344e-11	15	Krt19
Slc2a1.5	8.91978e-16	-0.264539	0.298	0.479	1.66354e-11	15	Slc2a1
Tfrc.5	3.86809e-15	-0.278808	0.132	0.297	7.21399e-11	15	Tfrc
Fabp3.5	2.07004e-13	-0.256949	0.782	0.855	3.86063e-09	15	Fabp3
Phlda2.5	3.95418e-13	-0.521327	0.313	0.473	7.37455e-09	15	Phlda2
Ctsb.5	5.36936e-12	-0.261454	0.382	0.52	1.00139e-07	15	Ctsb
Tmem37.5	1.86865e-07	-0.286197	0.225	0.324	0.00348502	15	Tmem37
Lgals3.5	2.17157e-06	-0.296864	0.421	0.496	0.0404998	15	Lgals3
Malat1.4	0	0.909572	0.997	0.955	0	10	Malat1
Calm2.3	0	0.899968	0.942	0.656	0	10	Calm2
Cox17	0	0.834532	0.818	0.293	0	10	Cox17
Mrpl33.3	0	0.816426	0.801	0.313	0	10	Mrpl33
Sub1.4	0	0.778477	0.933	0.666	0	10	Sub1
Tceb2.3	0	0.774197	0.862	0.397	0	10	Tceb2
Ndufc1.1	0	0.768921	0.782	0.268	0	10	Ndufc1
Arpp19.2	0	0.650682	0.784	0.373	0	10	Arpp19
Rps19.3	0	0.647568	0.93	0.633	0	10	Rps19
Wbp5.4	0	0.584738	0.948	0.784	0	10	Wbp5
Ndufa7	0	0.583402	0.778	0.406	0	10	Ndufa7
Ndufab1.1	0	0.58077	0.719	0.297	0	10	Ndufab1
Eif2s2.5	0	0.548171	0.864	0.558	0	10	Eif2s2
Atp5j.2	0	0.543079	0.784	0.461	0	10	Atp5j
Tmsb10.2	0	0.542654	0.741	0.397	0	10	Tmsb10
Ndufa3	0	0.53916	0.679	0.282	0	10	Ndufa3
Shfm1	0	0.528512	0.733	0.4	0	10	Shfm1
Cox6a1	0	0.517557	0.915	0.731	0	10	Cox6a1
Dnajc8.3	0	0.496207	0.763	0.44	0	10	Dnajc8
Cox6c.2	0	0.495261	0.787	0.471	0	10	Cox6c
Calm1.3	0	0.472034	0.976	0.922	0	10	Calm1
Tomm7.2	0	0.471661	0.656	0.288	0	10	Tomm7
Ndufa1	0	0.468833	0.587	0.204	0	10	Ndufa1
Rpl37.3	0	0.467719	0.751	0.372	0	10	Rpl37
Isg15.5	0	0.453961	0.634	0.32	0	10	Isg15
Atpif1	0	0.452719	0.745	0.44	0	10	Atpif1
Uqcr10.2	0	0.451025	0.746	0.456	0	10	Uqcr10
Tmem256	0	0.441396	0.622	0.293	0	10	Tmem256
Ndufa13	0	0.439771	0.686	0.372	0	10	Ndufa13
Bst2	0	0.431567	0.604	0.271	0	10	Bst2
Snrnp27	0	0.424243	0.562	0.22	0	10	Snrnp27
Atp6v1g1	0	0.412514	0.631	0.32	0	10	Atp6v1g1
Atp5k.1	0	0.393608	0.528	0.202	0	10	Atp5k
Ier3ip1	0	0.370184	0.515	0.204	0	10	Ier3ip1
Sarnp.1	0	0.347314	0.513	0.204	0	10	Sarnp
Hypk	0	0.321017	0.432	0.149	0	10	Hypk
Gm10263.1	0	0.259513	0.395	0.125	0	10	Gm10263
Atp5b	0	-0.500948	0.405	0.756	0	10	Atp5b
Aldoa.2	0	-0.523161	0.375	0.727	0	10	Aldoa
Rpl8.2	0	-0.538756	0.326	0.699	0	10	Rpl8
Rps5.1	0	-0.547682	0.793	0.955	0	10	Rps5
Actb.1	0	-0.594857	0.979	0.997	0	10	Actb
Krt18.5	0	-0.808788	0.917	0.956	0	10	Krt18
Mrpl42.3	4.13727e-306	0.403731	0.617	0.313	7.71601e-302	10	Mrpl42
Cnih4.3	2.28988e-305	0.421711	0.67	0.371	4.27062e-301	10	Cnih4
Rps27l.4	5.76865e-305	0.432446	0.779	0.481	1.07585e-300	10	Rps27l
Ndufa12.2	1.87413e-304	0.351932	0.559	0.255	3.49525e-300	10	Ndufa12
Dnaja1.1	3.09571e-303	0.396794	0.583	0.286	5.7735e-299	10	Dnaja1
Sec62	1.45093e-292	0.365553	0.539	0.253	2.70598e-288	10	Sec62
Nmt1.1	1.87409e-292	0.402935	0.609	0.323	3.49518e-288	10	Nmt1
Gnb2l1.1	9.57721e-292	-0.45193	0.43	0.741	1.78615e-287	10	Gnb2l1
Uqcrb.1	5.47196e-291	0.32036	0.483	0.206	1.02052e-286	10	Uqcrb
Uqcr11.1	1.25452e-281	0.353445	0.56	0.27	2.33968e-277	10	Uqcr11
Pfdn1	2.14374e-281	0.405802	0.643	0.362	3.99808e-277	10	Pfdn1
Hmgn1	2.07698e-278	0.416646	0.769	0.518	3.87358e-274	10	Hmgn1
Marcksl1	3.0591e-277	-0.428067	0.142	0.496	5.70522e-273	10	Marcksl1
mt-Rnr2.1	7.15609e-276	0.48886	0.988	0.953	1.33461e-271	10	mt-Rnr2
Sin3b.6	2.15451e-275	-0.648033	0.191	0.53	4.01816e-271	10	Sin3b
Ddx24	9.99299e-275	0.410321	0.66	0.391	1.86369e-270	10	Ddx24
Ost4	6.98048e-273	0.259108	0.361	0.13	1.30186e-268	10	Ost4
H2afv.1	6.15468e-272	0.417618	0.666	0.387	1.14785e-267	10	H2afv
Metap2.2	1.0447e-270	0.374954	0.648	0.361	1.94837e-266	10	Metap2
Slirp	5.89479e-267	0.309838	0.478	0.213	1.09938e-262	10	Slirp
Krt19.6	2.39737e-265	-0.659302	0.174	0.505	4.47109e-261	10	Krt19
Cdkn2a	2.33285e-262	0.262613	0.36	0.132	4.35077e-258	10	Cdkn2a
Fkbp3.6	5.80924e-258	0.376762	0.892	0.626	1.08342e-253	10	Fkbp3
Lamtor2	3.37128e-256	0.252121	0.36	0.134	6.28744e-252	10	Lamtor2
Cox6b1	4.56596e-256	0.397611	0.712	0.461	8.51551e-252	10	Cox6b1
Zcrb1	1.49952e-255	0.380318	0.62	0.349	2.7966e-251	10	Zcrb1
Mrps14	9.60801e-254	0.382551	0.673	0.407	1.79189e-249	10	Mrps14
Ndufa5	1.58584e-250	0.275607	0.434	0.184	2.95758e-246	10	Ndufa5
Hspa9	3.0033e-247	-0.415275	0.219	0.548	5.60116e-243	10	Hspa9
2010107E04Rik	3.23506e-244	0.300055	0.488	0.227	6.03339e-240	10	2010107E04Rik
Ldha.1	1.49233e-243	-0.448226	0.264	0.583	2.7832e-239	10	Ldha
Tagln2.2	1.73159e-243	-0.473703	0.413	0.695	3.22942e-239	10	Tagln2
Atxn10.6	6.36459e-235	-0.469405	0.455	0.703	1.187e-230	10	Atxn10
Rala	8.64546e-235	0.344411	0.589	0.327	1.61238e-230	10	Rala
Rpl4.3	2.2509e-228	-0.355807	0.813	0.92	4.19794e-224	10	Rpl4
Anapc13	1.07336e-224	0.273145	0.426	0.19	2.00182e-220	10	Anapc13
Prc1.1	1.71852e-224	0.435238	0.528	0.276	3.20504e-220	10	Prc1
Snw1	4.34916e-223	0.352538	0.635	0.386	8.11118e-219	10	Snw1
Basp1	2.3906e-222	0.328275	0.516	0.262	4.45847e-218	10	Basp1
Ktn1	6.45743e-221	0.342732	0.6	0.344	1.20431e-216	10	Ktn1
Psap.6	5.47127e-220	-0.595741	0.287	0.557	1.02039e-215	10	Psap
Pttg1.4	4.0122e-219	0.396061	0.57	0.314	7.48275e-215	10	Pttg1
Lgals3.6	7.99218e-217	-0.672155	0.218	0.507	1.49054e-212	10	Lgals3
Shoc2	9.36155e-216	0.293538	0.474	0.231	1.74593e-211	10	Shoc2
H2-D1.6	1.81441e-215	-0.575059	0.373	0.622	3.38388e-211	10	H2-D1
P4hb.6	2.28166e-215	-0.535416	0.146	0.442	4.2553e-211	10	P4hb
Ndufa6	2.53954e-215	0.338178	0.599	0.348	4.73625e-211	10	Ndufa6
Eif4a1.1	2.11407e-214	-0.346104	0.166	0.473	3.94275e-210	10	Eif4a1
Eif5b.2	2.45813e-213	0.321816	0.801	0.553	4.58441e-209	10	Eif5b
Sec61b	2.64102e-213	0.254515	0.413	0.184	4.9255e-209	10	Sec61b
Eapp	9.54173e-212	0.285096	0.465	0.226	1.77953e-207	10	Eapp
Clybl	8.59654e-211	0.254702	0.38	0.163	1.60326e-206	10	Clybl
Son	3.75553e-207	0.353053	0.658	0.419	7.00406e-203	10	Son
Crip1.5	3.88495e-206	0.353438	0.645	0.378	7.24544e-202	10	Crip1
Psma5.1	4.35161e-204	0.29957	0.518	0.275	8.11576e-200	10	Psma5
Atp5j2.1	4.56302e-202	0.312945	0.576	0.325	8.51003e-198	10	Atp5j2
Igf2.6	6.87345e-202	-0.532413	0.715	0.834	1.2819e-197	10	Igf2
Ndufv3	1.78685e-201	0.33882	0.598	0.355	3.33247e-197	10	Ndufv3
Cox5b	9.73347e-201	0.302319	0.518	0.277	1.81529e-196	10	Cox5b
Ndufb8.1	2.3766e-200	0.356406	0.689	0.466	4.43237e-196	10	Ndufb8
Dbi.1	2.01352e-198	0.340964	0.78	0.561	3.75521e-194	10	Dbi
Mphosph8.1	1.38965e-197	0.286391	0.485	0.246	2.5917e-193	10	Mphosph8
Ccdc59	2.69541e-190	0.267283	0.434	0.211	5.02693e-186	10	Ccdc59
Ubb.3	5.29161e-190	0.341471	0.916	0.801	9.86885e-186	10	Ubb
Pkm	3.76403e-189	-0.349082	0.192	0.474	7.01991e-185	10	Pkm
Cdkn1c.6	6.55802e-187	-0.73393	0.405	0.616	1.22307e-182	10	Cdkn1c
Atp5a1	8.04738e-187	-0.330498	0.231	0.518	1.50084e-182	10	Atp5a1
Tceb1	5.88754e-179	0.30705	0.573	0.341	1.09803e-174	10	Tceb1
Rpl41.3	1.92915e-178	0.275169	0.574	0.323	3.59787e-174	10	Rpl41
Srrm2	6.56269e-178	-0.348314	0.317	0.585	1.22394e-173	10	Srrm2
Arpc5.3	3.7847e-174	0.32837	0.778	0.608	7.05846e-170	10	Arpc5
Cnn2.5	9.57527e-173	-0.377041	0.292	0.551	1.78579e-168	10	Cnn2
Minos1.2	7.206e-168	0.290174	0.587	0.352	1.34392e-163	10	Minos1
Tfrc.6	2.18812e-166	-0.422228	0.062	0.306	4.08084e-162	10	Tfrc
S100a11	3.65732e-166	0.279359	0.543	0.316	6.82091e-162	10	S100a11
Chchd1	2.61893e-165	0.267389	0.471	0.256	4.88431e-161	10	Chchd1
Eif4g2.4	2.7507e-164	-0.341051	0.211	0.471	5.13006e-160	10	Eif4g2
Cnbp.2	6.90042e-161	-0.318065	0.374	0.624	1.28693e-156	10	Cnbp
Ddx5	1.07305e-160	-0.307159	0.24	0.501	2.00125e-156	10	Ddx5
Psmc1.3	1.64416e-156	0.299045	0.575	0.362	3.06636e-152	10	Psmc1
Rbx1	4.5544e-155	0.286904	0.556	0.342	8.49395e-151	10	Rbx1
Top2a.4	6.97917e-154	0.381346	0.556	0.336	1.30162e-149	10	Top2a
Ctsb.6	3.9936e-151	-0.419431	0.296	0.528	7.44806e-147	10	Ctsb
Chmp2a	4.3017e-151	0.29608	0.616	0.415	8.02267e-147	10	Chmp2a
Cct4	2.06934e-150	-0.296678	0.409	0.646	3.85933e-146	10	Cct4
Peg3.6	6.39998e-150	-0.448953	0.311	0.532	1.1936e-145	10	Peg3
Vimp	2.41127e-148	0.267369	0.476	0.268	4.49702e-144	10	Vimp
Hspa4.1	7.51032e-147	-0.306299	0.37	0.615	1.40067e-142	10	Hspa4
Uqcrq	9.73331e-147	0.303255	0.771	0.606	1.81526e-142	10	Uqcrq
Rps26.3	1.78798e-146	0.265727	0.655	0.421	3.33458e-142	10	Rps26
Ctsl	4.72738e-145	-0.347374	0.264	0.503	8.81656e-141	10	Ctsl
Tmem150a.6	2.52363e-144	-0.32691	0.044	0.259	4.70657e-140	10	Tmem150a
Xaf1.5	4.27767e-144	0.260772	0.502	0.288	7.97785e-140	10	Xaf1
Eef2	8.62555e-142	-0.269956	0.173	0.413	1.60866e-137	10	Eef2
Atp5d	7.88881e-141	-0.272068	0.195	0.435	1.47126e-136	10	Atp5d
Ndufa4.2	3.62596e-140	0.273705	0.605	0.391	6.76241e-136	10	Ndufa4
Ralbp1.4	2.13186e-139	0.292942	0.545	0.334	3.97592e-135	10	Ralbp1
Ndufs2.1	1.47467e-138	-0.287059	0.2	0.433	2.75026e-134	10	Ndufs2
Ttc1	3.52058e-138	0.262481	0.492	0.293	6.56589e-134	10	Ttc1
Ncl.4	4.77724e-138	-0.543676	0.801	0.868	8.90956e-134	10	Ncl
Snrpd3.5	5.92881e-137	0.255241	0.674	0.445	1.10572e-132	10	Snrpd3
Fabp3.6	3.39097e-136	0.268249	0.962	0.85	6.32416e-132	10	Fabp3
Cldn4.1	3.7426e-136	-0.307355	0.253	0.489	6.97996e-132	10	Cldn4
Psmb3.1	1.47074e-135	0.260086	0.57	0.365	2.74293e-131	10	Psmb3
Rhox6.5	1.74881e-135	0.386728	0.778	0.591	3.26153e-131	10	Rhox6
Cox7a2	1.53194e-134	0.273149	0.599	0.398	2.85707e-130	10	Cox7a2
Ndufb6	3.5359e-134	0.262047	0.537	0.334	6.59446e-130	10	Ndufb6
Hsp90aa1	1.67586e-133	0.300477	0.687	0.51	3.12547e-129	10	Hsp90aa1
Eps8l2.5	2.51939e-133	-0.27128	0.127	0.352	4.69867e-129	10	Eps8l2
Etfa	1.34495e-132	0.271108	0.584	0.389	2.50834e-128	10	Etfa
Rad21	1.40431e-132	-0.27309	0.21	0.442	2.61904e-128	10	Rad21
Galk1	2.46594e-131	-0.264628	0.189	0.421	4.59899e-127	10	Galk1
Nfe2l1	4.97038e-131	0.271848	0.552	0.354	9.26976e-127	10	Nfe2l1
Tinagl1.3	7.31405e-130	-0.308027	0.138	0.359	1.36407e-125	10	Tinagl1
Cct5	1.03517e-129	-0.263635	0.26	0.49	1.9306e-125	10	Cct5
Klf6.5	1.60744e-129	0.279257	0.851	0.703	2.99788e-125	10	Klf6
Krt7.1	2.55107e-129	-0.281963	0.091	0.302	4.75775e-125	10	Krt7
Dynll1.4	4.0961e-129	0.28025	0.754	0.559	7.63922e-125	10	Dynll1
Rrp1.1	3.67773e-127	-0.259303	0.182	0.408	6.85897e-123	10	Rrp1
Dstn.5	1.01884e-126	0.345567	0.617	0.426	1.90014e-122	10	Dstn
Eif1	1.88993e-126	-0.26799	0.304	0.531	3.52471e-122	10	Eif1
Gnas	3.31033e-126	0.266152	0.524	0.327	6.17376e-122	10	Gnas
Supt5	4.72892e-126	0.25836	0.523	0.328	8.81943e-122	10	Supt5
2007-09-01	6.13242e-123	0.279319	0.705	0.53	1.1437e-118	10	2007-09-01
Gjb2.6	5.00744e-122	-0.395557	0.026	0.209	9.33888e-118	10	Gjb2
Psmb6.1	4.72706e-116	0.267946	0.765	0.641	8.81596e-112	10	Psmb6
Slc38a4.6	7.17081e-116	-0.342038	0.237	0.438	1.33736e-111	10	Slc38a4
Clta	1.59506e-114	-0.269006	0.425	0.626	2.97479e-110	10	Clta
Las1l.1	3.2485e-113	-0.308003	0.153	0.356	6.05846e-109	10	Las1l
Dusp9.5	5.80315e-112	-0.267316	0.179	0.385	1.08229e-107	10	Dusp9
Rsrp1.5	1.26235e-110	-0.266141	0.175	0.379	2.35428e-106	10	Rsrp1
Fth1.4	2.43996e-110	-0.297439	0.217	0.423	4.55053e-106	10	Fth1
mt-Nd2.2	2.25058e-107	0.26098	0.647	0.469	4.19733e-103	10	mt-Nd2
Slc2a1.6	1.57283e-106	-0.316344	0.292	0.486	2.93332e-102	10	Slc2a1
Eif4g1.1	2.02431e-101	-0.254769	0.181	0.374	3.77534e-97	10	Eif4g1
Rbbp7.5	3.41805e-101	0.263998	0.896	0.825	6.37467e-97	10	Rbbp7
Hnrnpa2b1.3	5.46901e-100	-0.256144	0.609	0.766	1.01997e-95	10	Hnrnpa2b1
Xist.6	4.17309e-92	-0.309895	0.242	0.424	7.78282e-88	10	Xist
Krt8.5	3.94816e-87	-0.368414	0.549	0.649	7.36332e-83	10	Krt8
Slc25a5.4	2.09007e-83	-0.255886	0.188	0.357	3.89798e-79	10	Slc25a5
Plac1.5	2.14925e-82	-0.318923	0.142	0.307	4.00835e-78	10	Plac1
Id2.4	1.24534e-77	-0.339186	0.242	0.403	2.32255e-73	10	Id2
Ndrg1.6	1.31805e-74	-0.250285	0.142	0.297	2.45817e-70	10	Ndrg1
Sparc.5	1.1038e-73	-0.45182	0.337	0.46	2.05859e-69	10	Sparc
F2rl1.5	7.83111e-70	-0.272392	0.175	0.322	1.4605e-65	10	F2rl1
Ybx1.4	1.02697e-69	-0.350054	0.436	0.56	1.9153e-65	10	Ybx1
Anxa2.5	5.32151e-68	-0.27656	0.572	0.665	9.92461e-64	10	Anxa2
Bsg.6	1.43033e-65	-0.320781	0.685	0.757	2.66757e-61	10	Bsg
mt-Cytb.3	2.19374e-56	-0.280475	0.783	0.813	4.09132e-52	10	mt-Cytb
Slc2a3.6	2.22004e-52	-0.295662	0.196	0.321	4.14037e-48	10	Slc2a3
H2-K1.5	3.03948e-51	-0.276292	0.441	0.539	5.66863e-47	10	H2-K1
Acadl.6	5.90765e-51	-0.256657	0.376	0.491	1.10178e-46	10	Acadl
Sept4.5	5.06415e-49	-0.275145	0.265	0.381	9.44463e-45	10	2004-09-01
Gm42418.3	3.50844e-47	0.283362	0.428	0.314	6.54324e-43	10	Gm42418
Malat1.5	0	0.750417	0.994	0.955	0	12	Malat1
Eif5b.3	0	0.61514	0.786	0.555	0	12	Eif5b
Hmmr.3	2.67618e-286	0.544778	0.471	0.207	4.99108e-282	12	Hmmr
Cenpf.3	1.83361e-270	0.57998	0.502	0.234	3.41969e-266	12	Cenpf
Nusap1	2.52289e-268	0.25124	0.285	0.085	4.7052e-264	12	Nusap1
Smc4.3	5.2052e-262	0.505099	0.606	0.335	9.7077e-258	12	Smc4
Cenpe.3	1.18641e-256	0.420708	0.46	0.203	2.21265e-252	12	Cenpe
Slk.2	1.3741e-246	0.357309	0.488	0.222	2.5627e-242	12	Slk
Prc1.2	5.16767e-230	0.472894	0.528	0.276	9.63771e-226	12	Prc1
Rbm25.2	1.12803e-198	0.414671	0.819	0.651	2.10377e-194	12	Rbm25
Tax1bp1	8.6873e-192	0.393714	0.819	0.65	1.62018e-187	12	Tax1bp1
Eif4g1.2	3.93064e-184	0.377676	0.587	0.358	7.33065e-180	12	Eif4g1
Prrc2c.2	2.53457e-183	0.358584	0.782	0.58	4.72697e-179	12	Prrc2c
Kdm1a.1	2.71697e-181	0.251069	0.38	0.168	5.06714e-177	12	Kdm1a
Rpl22.4	5.16683e-180	0.364052	0.713	0.475	9.63614e-176	12	Rpl22
Top2a.5	6.92798e-178	0.514087	0.552	0.337	1.29207e-173	12	Top2a
Kif20b	6.84679e-173	0.263618	0.325	0.136	1.27693e-168	12	Kif20b
Eif3a.2	5.42232e-164	0.339435	0.794	0.627	1.01126e-159	12	Eif3a
Mki67.3	9.37713e-162	0.259238	0.338	0.148	1.74884e-157	12	Mki67
Cdk11b.2	1.31688e-158	0.344549	0.58	0.363	2.45598e-154	12	Cdk11b
Incenp.3	9.88865e-155	0.293309	0.392	0.191	1.84423e-150	12	Incenp
Serbp1.3	2.35526e-153	0.346766	0.862	0.739	4.39257e-149	12	Serbp1
Ubb.4	1.38088e-141	-0.337457	0.628	0.813	2.57533e-137	12	Ubb
Rad50	1.43267e-141	0.291811	0.532	0.321	2.67194e-137	12	Rad50
Tlk2	1.4064e-134	0.251551	0.469	0.264	2.62293e-130	12	Tlk2
Rhox5.4	8.28837e-128	-0.345693	0.889	0.938	1.54578e-123	12	Rhox5
Chd4.3	2.09436e-126	0.296154	0.663	0.47	3.90597e-122	12	Chd4
Golgb1	3.97214e-125	0.256809	0.487	0.287	7.40804e-121	12	Golgb1
Psma7	9.02049e-125	0.320167	0.803	0.689	1.68232e-120	12	Psma7
L1td1.3	2.51118e-117	0.432002	0.68	0.543	4.68335e-113	12	L1td1
Lrrfip1	2.18976e-116	0.277417	0.678	0.495	4.08391e-112	12	Lrrfip1
Ctr9.5	5.04101e-113	0.288446	0.716	0.523	9.40149e-109	12	Ctr9
Eif3c	5.33473e-113	0.326076	0.859	0.789	9.94928e-109	12	Eif3c
Klhl13.2	6.78517e-113	0.295757	0.748	0.596	1.26543e-108	12	Klhl13
Slc25a5.5	4.35746e-104	-0.292589	0.158	0.357	8.12667e-100	12	Slc25a5
Acin1.1	3.24004e-103	0.261679	0.605	0.431	6.04268e-99	12	Acin1
Klf6.6	9.32408e-103	0.27413	0.848	0.704	1.73894e-98	12	Klf6
Rdx.2	1.57279e-98	0.258633	0.635	0.464	2.93325e-94	12	Rdx
mt-Rnr2.2	2.00637e-97	0.315439	0.977	0.954	3.74188e-93	12	mt-Rnr2
Sin3b.7	2.45153e-92	-0.425756	0.349	0.523	4.5721e-88	12	Sin3b
Krt19.7	1.65347e-86	-0.422975	0.335	0.498	3.08372e-82	12	Krt19
Gjb2.7	1.67297e-73	-0.339577	0.063	0.207	3.12008e-69	12	Gjb2
Tfrc.7	1.49678e-70	-0.314705	0.148	0.302	2.79149e-66	12	Tfrc
Plac1.6	1.85859e-68	-0.304206	0.152	0.306	3.46627e-64	12	Plac1
Arl6ip1	2.16293e-67	0.274453	0.685	0.586	4.03386e-63	12	Arl6ip1
Nars.1	5.04058e-65	0.264038	0.671	0.57	9.40068e-61	12	Nars
P4hb.7	1.88803e-46	-0.31501	0.326	0.435	3.52118e-42	12	P4hb
Krt18.6	1.40805e-41	-0.310149	0.976	0.954	2.62601e-37	12	Krt18
Bsg.7	1.1324e-40	-0.256809	0.712	0.756	2.11192e-36	12	Bsg
Npm1.4	4.79445e-40	-0.279747	0.647	0.693	8.94164e-36	12	Npm1
Psap.7	1.95508e-35	-0.293758	0.488	0.549	3.64622e-31	12	Psap
Rhox6.6	2.80453e-26	-0.343363	0.562	0.599	5.23046e-22	12	Rhox6
Phlda2.6	1.19401e-16	-0.475013	0.426	0.474	2.22683e-12	12	Phlda2
Rhox9.5	7.67096e-16	-0.255668	0.304	0.367	1.43063e-11	12	Rhox9
Sct.5	7.17409e-08	-0.286307	0.451	0.461	0.00133797	12	Sct
Fabp3.7	0	0.460143	0.974	0.841	0	2	Fabp3
Igf2.7	0	0.423489	0.973	0.813	0	2	Igf2
H2-K1.6	0	0.281326	0.73	0.514	0	2	H2-K1
Csrp1	0	0.261877	0.349	0.167	0	2	Csrp1
mt-Nd1	0	-0.303101	0.546	0.789	0	2	mt-Nd1
Rhox5.5	0	-0.416639	0.892	0.942	0	2	Rhox5
mt-Cytb.4	0	-0.500107	0.56	0.84	0	2	mt-Cytb
Anxa2.6	1.93656e-292	0.251745	0.815	0.644	3.61168e-288	2	Anxa2
Id2.5	1.44238e-290	-0.420037	0.211	0.417	2.69005e-286	2	Id2
Slc25a5.6	5.66647e-238	-0.276171	0.184	0.369	1.0568e-233	2	Slc25a5
mt-Rnr2.3	5.58847e-196	0.358306	0.974	0.952	1.04225e-191	2	mt-Rnr2
Eif2s2.6	3.72868e-191	-0.366543	0.451	0.583	6.95399e-187	2	Eif2s2
H3f3b.4	6.9071e-183	-0.278475	0.307	0.47	1.28817e-178	2	H3f3b
Rps19.4	1.67616e-181	-0.298695	0.52	0.659	3.12604e-177	2	Rps19
Rpl37.4	8.18387e-168	-0.285244	0.254	0.402	1.52629e-163	2	Rpl37
Npm1.5	7.8007e-163	-0.339117	0.608	0.701	1.45483e-158	2	Npm1
Ranbp1.4	4.05466e-158	-0.265659	0.557	0.676	7.56194e-154	2	Ranbp1
Sin3b.8	3.2449e-88	-0.30806	0.435	0.526	6.05173e-84	2	Sin3b
Lgals3.7	1.27195e-71	-0.364026	0.439	0.502	2.37218e-67	2	Lgals3
Gjb2.8	6.67114e-67	-0.260916	0.131	0.21	1.24417e-62	2	Gjb2
Rpl22.5	3.94479e-62	-0.257429	0.429	0.49	7.35703e-58	2	Rpl22
Sparc.6	3.75769e-47	-0.309079	0.425	0.459	7.00808e-43	2	Sparc
Ncl.5	8.26735e-21	-0.283779	0.883	0.863	1.54186e-16	2	Ncl
Phlda2.7	0	1.93952	0.997	0.424	0	3	Phlda2
Plac1.7	0	0.722566	0.708	0.263	0	3	Plac1
Fgfbp1	0	0.66542	0.505	0.169	0	3	Fgfbp1
Rbbp7.6	0	0.440395	0.948	0.816	0	3	Rbbp7
Hbegf.1	0	0.436965	0.408	0.163	0	3	Hbegf
Psap.8	0	0.37816	0.815	0.522	0	3	Psap
Lgals1.5	0	0.365704	0.976	0.814	0	3	Lgals1
Elf3	0	0.33203	0.455	0.18	0	3	Elf3
Hmgn5	0	0.330893	0.368	0.175	0	3	Hmgn5
Gjb5	0	0.326335	0.534	0.265	0	3	Gjb5
Dppa1.5	0	0.318562	0.5	0.263	0	3	Dppa1
Gjb3	0	0.30694	0.535	0.293	0	3	Gjb3
Tfrc.8	0	0.276036	0.518	0.276	0	3	Tfrc
Cald1.4	0	-0.471132	0.364	0.632	0	3	Cald1
Ybx1.5	0	-0.495267	0.369	0.573	0	3	Ybx1
Sparc.7	0	-0.743191	0.133	0.485	0	3	Sparc
Vamp8.5	5.88986e-296	0.269976	0.62	0.396	1.09846e-291	3	Vamp8
Cdkn1c.7	4.2329e-293	0.273672	0.825	0.587	7.89437e-289	3	Cdkn1c
Sin3b.9	6.81813e-283	0.355915	0.697	0.5	1.27158e-278	3	Sin3b
Ncl.6	2.70667e-278	-0.534115	0.802	0.871	5.04793e-274	3	Ncl
Tbrg1.5	3.38413e-260	0.265375	0.854	0.714	6.31141e-256	3	Tbrg1
Acadl.7	1.54653e-241	0.250395	0.69	0.467	2.88428e-237	3	Acadl
Fth1.5	4.27374e-233	-0.314028	0.233	0.431	7.97052e-229	3	Fth1
Atrx.4	2.64965e-215	-0.331647	0.106	0.286	4.9416e-211	3	Atrx
Fkbp3.7	2.12547e-207	-0.382107	0.519	0.648	3.96401e-203	3	Fkbp3
S100a6.3	2.79007e-197	-0.29744	0.254	0.437	5.20347e-193	3	S100a6
Eif2s2.7	1.05427e-182	-0.353091	0.435	0.582	1.96621e-178	3	Eif2s2
H3f3b.5	7.7713e-173	-0.301274	0.304	0.467	1.44935e-168	3	H3f3b
Rpl14.3	1.15476e-167	-0.253427	0.334	0.494	2.15364e-163	3	Rpl14
Rpl22.6	2.22294e-164	-0.334196	0.338	0.497	4.14579e-160	3	Rpl22
Rpl13.3	9.04887e-159	-0.250635	0.186	0.346	1.68761e-154	3	Rpl13
Npm1.6	8.68121e-157	-0.349134	0.612	0.699	1.61905e-152	3	Npm1
Rpl32.3	3.20566e-153	-0.275497	0.546	0.664	5.97856e-149	3	Rpl32
Rhox5.6	3.37802e-131	-0.269823	0.931	0.937	6.3e-127	3	Rhox5
Pabpc1.4	3.30637e-130	-0.253742	0.838	0.861	6.16639e-126	3	Pabpc1
Lgals3.8	3.71504e-20	-0.260653	0.484	0.497	6.92855e-16	3	Lgals3
Slc2a3.7	0	0.978058	0.808	0.275	0	6	Slc2a3
Aldoa.3	0	0.634264	0.918	0.696	0	6	Aldoa
Ero1l.4	0	0.555742	0.588	0.216	0	6	Ero1l
Bsg.8	0	0.532466	0.934	0.739	0	6	Bsg
Tinagl1.4	0	0.472567	0.616	0.328	0	6	Tinagl1
Ndrg1.7	0	0.450769	0.563	0.268	0	6	Ndrg1
Bnip3	0	0.415179	0.548	0.249	0	6	Bnip3
P4ha2.5	0	0.411807	0.536	0.244	0	6	P4ha2
2410006H16Rik.1	0	0.406388	0.492	0.262	0	6	2410006H16Rik
Slc2a1.7	0	0.393548	0.704	0.459	0	6	Slc2a1
Rbbp7.7	0	0.382552	0.916	0.82	0	6	Rbbp7
Ldha.2	0	0.358096	0.774	0.554	0	6	Ldha
Cd63.4	0	0.326276	0.981	0.957	0	6	Cd63
Tfpi	0	0.31362	0.442	0.207	0	6	Tfpi
Psmb8	0	0.290585	0.435	0.208	0	6	Psmb8
Gjb5.1	0	0.280171	0.493	0.27	0	6	Gjb5
Hsp90ab1.1	0	-0.305581	0.966	0.991	0	6	Hsp90ab1
Ncl.7	0	-0.618405	0.761	0.874	0	6	Ncl
Fam162a	3.4173e-305	0.284224	0.512	0.293	6.37327e-301	6	Fam162a
Ranbp1.5	5.89252e-297	-0.386631	0.477	0.68	1.09895e-292	6	Ranbp1
Pkm.1	3.31067e-293	0.316133	0.648	0.447	6.1744e-289	6	Pkm
Krt18.7	7.92881e-292	0.254236	0.997	0.951	1.47872e-287	6	Krt18
mt-Cytb.5	2.75978e-288	-0.365902	0.652	0.825	5.14698e-284	6	mt-Cytb
Sept4.6	2.93747e-276	0.300839	0.581	0.359	5.47838e-272	6	2004-09-01
Soat1	4.1079e-271	0.250996	0.461	0.258	7.66123e-267	6	Soat1
Fkbp3.8	4.81731e-269	-0.431647	0.468	0.651	8.98428e-265	6	Fkbp3
Eif2s2.8	1.13534e-263	-0.441257	0.387	0.585	2.11741e-259	6	Eif2s2
mt-Nd1.1	2.25736e-261	-0.306027	0.595	0.779	4.20997e-257	6	mt-Nd1
Hspd1.4	6.6119e-260	-0.31048	0.259	0.488	1.23312e-255	6	Hspd1
Ybx1.6	1.16771e-240	-0.441392	0.379	0.57	2.17778e-236	6	Ybx1
Hnrnpa2b1.4	3.00333e-240	-0.283991	0.595	0.774	5.6012e-236	6	Hnrnpa2b1
Anp32b.5	2.90663e-236	-0.329566	0.366	0.569	5.42086e-232	6	Anp32b
Anxa2.7	8.83998e-229	0.257097	0.815	0.648	1.64866e-224	6	Anxa2
Rhox5.7	9.05412e-226	-0.333159	0.9	0.94	1.68859e-221	6	Rhox5
Rrm2.3	4.17721e-223	-0.254128	0.039	0.217	7.79049e-219	6	Rrm2
Calm1.4	4.06155e-217	-0.264887	0.829	0.932	7.5748e-213	6	Calm1
Nop58.4	1.44951e-214	-0.29157	0.234	0.436	2.70334e-210	6	Nop58
Sparc.8	3.12294e-212	-0.479796	0.287	0.469	5.82429e-208	6	Sparc
Pdia6	1.48267e-211	0.288446	0.71	0.58	2.76518e-207	6	Pdia6
Srsf7.3	4.16513e-211	-0.262615	0.152	0.351	7.76797e-207	6	Srsf7
Atox1.4	9.60857e-210	-0.298944	0.334	0.535	1.792e-205	6	Atox1
Hspa5.5	1.066e-193	0.298125	0.838	0.765	1.98809e-189	6	Hspa5
Nme1.4	1.13906e-193	-0.277977	0.264	0.457	2.12435e-189	6	Nme1
Pfn1.3	1.11829e-185	-0.321237	0.368	0.543	2.08562e-181	6	Pfn1
Klhl13.3	3.11991e-179	0.254106	0.736	0.59	5.81863e-175	6	Klhl13
Cenpf.4	3.07383e-176	-0.289005	0.09	0.257	5.73269e-172	6	Cenpf
Slc25a5.7	1.16136e-164	-0.261438	0.193	0.363	2.16594e-160	6	Slc25a5
Car2	1.72822e-158	-0.287233	0.225	0.4	3.22313e-154	6	Car2
Snrpd3.6	1.14393e-157	-0.277041	0.302	0.467	2.13344e-153	6	Snrpd3
Npm1.7	4.64153e-157	-0.359764	0.602	0.699	8.65645e-153	6	Npm1
S100a6.4	1.16025e-147	-0.264819	0.27	0.435	2.16386e-143	6	S100a6
Cald1.5	2.53601e-147	-0.297126	0.477	0.62	4.72966e-143	6	Cald1
Creg1	1.01248e-144	0.304819	0.462	0.324	1.88827e-140	6	Creg1
Gas5.1	2.81202e-135	0.273887	0.63	0.508	5.24442e-131	6	Gas5
Sub1.5	1.1243e-134	-0.298649	0.579	0.684	2.09683e-130	6	Sub1
H3f3b.6	1.24525e-132	-0.266012	0.312	0.465	2.32239e-128	6	H3f3b
Top2a.6	4.33855e-126	-0.268062	0.205	0.356	8.0914e-122	6	Top2a
Calm2.4	1.67734e-105	-0.269659	0.574	0.674	3.12824e-101	6	Calm2
Atrx.5	9.71776e-105	-0.255688	0.155	0.28	1.81236e-100	6	Atrx
Mt1.2	1.23053e-100	0.415567	0.381	0.267	2.29495e-96	6	Mt1
Mt2	2.62159e-79	0.275353	0.288	0.194	4.88927e-75	6	Mt2
Sct.6	1.22983e-47	-0.364246	0.407	0.465	2.29363e-43	6	Sct
Cdkn1c.8	1.0217e-33	-0.338148	0.604	0.608	1.90548e-29	6	Cdkn1c
Phlda2.8	9.36051e-26	-0.55275	0.455	0.474	1.74573e-21	6	Phlda2
H2-D1.7	0	0.594044	0.899	0.589	0	7	H2-D1
Rsad2.5	0	0.54516	0.581	0.256	0	7	Rsad2
Dppa1.6	0	0.515707	0.554	0.261	0	7	Dppa1
Psap.9	0	0.475172	0.848	0.522	0	7	Psap
Peg3.7	0	0.425597	0.769	0.504	0	7	Peg3
Acadl.8	0	0.407093	0.758	0.464	0	7	Acadl
H2-K1.7	0	0.403156	0.776	0.516	0	7	H2-K1
Lgals9.5	0	0.347637	0.581	0.32	0	7	Lgals9
Actb.2	0	0.344646	0.999	0.996	0	7	Actb
Gbp2	0	0.336716	0.382	0.151	0	7	Gbp2
Krt18.8	0	0.321585	0.998	0.951	0	7	Krt18
Usp18.5	0	0.320161	0.528	0.264	0	7	Usp18
Krt8.6	0	0.31291	0.859	0.628	0	7	Krt8
Ctnna1.5	0	0.312293	0.909	0.743	0	7	Ctnna1
Gm4926	0	0.269074	0.188	0.046	0	7	Gm4926
Rps9.4	0	-0.369702	0.66	0.802	0	7	Rps9
Rps26.4	0	-0.376601	0.188	0.45	0	7	Rps26
Atox1.5	0	-0.397548	0.263	0.54	0	7	Atox1
Rpl37.5	0	-0.409549	0.14	0.407	0	7	Rpl37
Rps27l.5	0	-0.416351	0.239	0.514	0	7	Rps27l
Snrpd3.7	0	-0.4253	0.191	0.475	0	7	Snrpd3
Rhox5.8	0	-0.434648	0.888	0.941	0	7	Rhox5
Rpl22.7	0	-0.460184	0.216	0.505	0	7	Rpl22
Sub1.6	0	-0.475023	0.467	0.693	0	7	Sub1
Rpl32.4	0	-0.482429	0.419	0.673	0	7	Rpl32
Eif2s2.9	0	-0.499076	0.364	0.586	0	7	Eif2s2
Rps14.4	0	-0.509247	0.59	0.811	0	7	Rps14
Rps19.5	0	-0.539172	0.388	0.666	0	7	Rps19
Fkbp3.9	0	-0.571076	0.376	0.658	0	7	Fkbp3
Txn1.3	3.61382e-305	-0.323303	0.25	0.508	6.73978e-301	7	Txn1
Daxx.5	2.54938e-304	0.284449	0.527	0.297	4.7546e-300	7	Daxx
Ndrg1.8	1.28186e-298	0.285224	0.503	0.274	2.39068e-294	7	Ndrg1
Cnn2.6	1.01708e-297	0.300107	0.745	0.525	1.89686e-293	7	Cnn2
Mif.3	3.14186e-297	-0.311185	0.133	0.383	5.85957e-293	7	Mif
Pttg1.5	6.56286e-291	-0.335839	0.102	0.342	1.22397e-286	7	Pttg1
Atp5j.3	8.9223e-289	-0.332116	0.244	0.492	1.66401e-284	7	Atp5j
Rplp2.3	9.84357e-289	-0.324834	0.129	0.369	1.83583e-284	7	Rplp2
Rps24.3	2.29197e-283	-0.34834	0.231	0.469	4.27452e-279	7	Rps24
S100a6.5	3.30099e-280	-0.356915	0.197	0.44	6.15635e-276	7	S100a6
Npm1.8	1.00062e-277	-0.466086	0.552	0.703	1.86616e-273	7	Npm1
Cox6c.3	1.14737e-277	-0.331769	0.26	0.501	2.13984e-273	7	Cox6c
Rpl35a.3	3.75326e-275	-0.297476	0.096	0.326	6.99984e-271	7	Rpl35a
Xist.7	2.72715e-273	0.327417	0.622	0.4	5.08613e-269	7	Xist
Dynll1.5	2.98508e-273	-0.364713	0.36	0.584	5.56718e-269	7	Dynll1
Rplp1.3	3.07085e-272	-0.331628	0.236	0.47	5.72714e-268	7	Rplp1
Mrpl33.4	2.87932e-271	-0.32798	0.116	0.35	5.36994e-267	7	Mrpl33
Top2a.7	1.32814e-269	-0.390596	0.129	0.362	2.47699e-265	7	Top2a
Grn	6.43824e-267	0.276728	0.485	0.276	1.20073e-262	7	Grn
Rpl41.4	6.94968e-266	-0.327806	0.122	0.35	1.29612e-261	7	Rpl41
Ybx1.7	3.28194e-265	-0.490382	0.379	0.57	6.12081e-261	7	Ybx1
Klf6.7	2.13072e-259	0.276373	0.868	0.696	3.97379e-255	7	Klf6
Sparc.9	2.56522e-258	-0.537875	0.262	0.471	4.78413e-254	7	Sparc
Eif4g2.5	1.04011e-257	0.283648	0.652	0.445	1.9398e-253	7	Eif4g2
Lgals3.9	1.50128e-256	0.267843	0.716	0.478	2.79988e-252	7	Lgals3
Ndufa4.3	3.16801e-256	-0.292155	0.186	0.417	5.90835e-252	7	Ndufa4
Sqstm1.1	7.76957e-255	0.293372	0.55	0.348	1.44902e-250	7	Sqstm1
Ranbp1.6	8.3547e-255	-0.382459	0.513	0.677	1.55815e-250	7	Ranbp1
Atxn10.7	1.97696e-251	0.267113	0.851	0.681	3.68702e-247	7	Atxn10
Minos1.3	3.60704e-251	-0.277506	0.151	0.379	6.72713e-247	7	Minos1
Gata2.6	9.80628e-250	0.252106	0.525	0.306	1.82887e-245	7	Gata2
Calm2.5	2.321e-244	-0.404192	0.511	0.679	4.32866e-240	7	Calm2
Iqgap1.4	1.19293e-243	0.272087	0.662	0.457	2.22482e-239	7	Iqgap1
Uqcr10.3	1.19613e-241	-0.303825	0.257	0.484	2.23079e-237	7	Uqcr10
Tceb2.4	6.34608e-241	-0.305422	0.204	0.433	1.18354e-236	7	Tceb2
Snrpe.3	5.41378e-239	-0.256553	0.119	0.334	1.00967e-234	7	Snrpe
Cenpf.5	2.28996e-238	-0.3297	0.058	0.259	4.27077e-234	7	Cenpf
Atrx.6	8.92108e-238	-0.353268	0.082	0.286	1.66378e-233	7	Atrx
Gm1673.4	3.1834e-235	-0.254483	0.008	0.184	5.93705e-231	7	Gm1673
Pabpc1.5	3.23857e-235	-0.344239	0.79	0.864	6.03994e-231	7	Pabpc1
Sdc4	2.50161e-234	0.302778	0.611	0.428	4.6655e-230	7	Sdc4
Ahnak.4	1.19232e-233	0.271963	0.566	0.363	2.22367e-229	7	Ahnak
Hspa9.1	1.20304e-229	0.317731	0.686	0.523	2.24367e-225	7	Hspa9
Rps11.3	1.20726e-224	-0.278096	0.201	0.412	2.25153e-220	7	Rps11
H2afv.2	3.80821e-223	-0.280757	0.197	0.414	7.1023e-219	7	H2afv
Hmmr.4	8.23328e-222	-0.27103	0.044	0.23	1.53551e-217	7	Hmmr
Arpp19.3	1.18223e-220	-0.288048	0.189	0.405	2.20485e-216	7	Arpp19
Wbp5.5	5.49077e-218	-0.319389	0.676	0.8	1.02403e-213	7	Wbp5
Uqcrq.1	5.72568e-218	-0.288562	0.434	0.627	1.06784e-213	7	Uqcrq
Mrpl42.4	2.55126e-217	-0.273901	0.137	0.34	4.75811e-213	7	Mrpl42
Cnih4.4	2.45479e-214	-0.272089	0.19	0.398	4.57818e-210	7	Cnih4
Rpl23.3	5.36744e-214	-0.266975	0.144	0.347	1.00103e-209	7	Rpl23
Ndufa7.1	3.59053e-213	-0.277135	0.224	0.437	6.69633e-209	7	Ndufa7
Prc1.3	2.81312e-212	-0.291014	0.103	0.3	5.24648e-208	7	Prc1
Ndufc1.2	2.29632e-208	-0.26058	0.105	0.303	4.28264e-204	7	Ndufc1
Rps20.2	6.49604e-206	-0.287364	0.332	0.531	1.21151e-201	7	Rps20
L1td1.4	1.51616e-205	0.295543	0.714	0.534	2.82764e-201	7	L1td1
Ncl.8	2.0569e-205	-0.520576	0.841	0.867	3.83612e-201	7	Ncl
Tmsb10.3	1.46699e-204	-0.276631	0.218	0.426	2.73594e-200	7	Tmsb10
Cald1.6	1.76074e-195	-0.298823	0.426	0.624	3.28379e-191	7	Cald1
Ubb.5	1.18101e-190	-0.332796	0.726	0.812	2.20259e-186	7	Ubb
Gas5.2	1.52769e-188	-0.295043	0.341	0.532	2.84914e-184	7	Gas5
B2m.5	3.52043e-183	0.297765	0.752	0.623	6.56561e-179	7	B2m
Peg10.6	2.11094e-182	0.26207	0.605	0.418	3.9369e-178	7	Peg10
Rpl13.4	1.04133e-180	-0.281929	0.164	0.346	1.94208e-176	7	Rpl13
Prdx1.4	4.22123e-179	-0.291824	0.546	0.683	7.87259e-175	7	Prdx1
Gpx1.4	2.30697e-170	-0.268216	0.51	0.668	4.3025e-166	7	Gpx1
Tmsb4x.2	2.84427e-151	-0.251314	0.353	0.536	5.30456e-147	7	Tmsb4x
H3f3b.7	8.75258e-147	-0.298891	0.309	0.465	1.63236e-142	7	H3f3b
Phlda2.9	0.00133548	-0.427534	0.493	0.471	1	7	Phlda2
Saa3	0	1.17701	0.921	0.028	0	13	Saa3
Chil1	0	0.328851	0.188	0.02	0	13	Chil1
Igf2.8	1.07353e-122	0.393876	0.971	0.826	2.00213e-118	13	Igf2
Fabp3.8	9.43173e-119	0.391713	0.98	0.852	1.75902e-114	13	Fabp3
F2rl1.6	7.6342e-118	0.354147	0.607	0.311	1.42378e-113	13	F2rl1
Gjb2.9	1.89212e-108	0.303856	0.459	0.198	3.52881e-104	13	Gjb2
Car4.5	3.24786e-105	0.460958	0.566	0.305	6.05727e-101	13	Car4
Id2.6	2.9188e-102	-0.55427	0.101	0.402	5.44355e-98	13	Id2
Gbp2.1	1.03081e-101	0.275308	0.392	0.164	1.92246e-97	13	Gbp2
Rbbp7.8	4.20834e-97	0.323062	0.948	0.825	7.84856e-93	13	Rbbp7
Tmem37.6	1.13329e-93	0.424406	0.556	0.319	2.11358e-89	13	Tmem37
Crip1.6	1.15611e-92	0.422191	0.631	0.385	2.15615e-88	13	Crip1
Lgals1.6	4.99903e-91	0.335726	0.965	0.826	9.32319e-87	13	Lgals1
P4hb.8	1.04041e-90	0.354835	0.682	0.427	1.94037e-86	13	P4hb
Igfbp2	1.10524e-86	0.253478	0.349	0.147	2.06128e-82	13	Igfbp2
Ncl.9	5.44086e-85	-0.594413	0.773	0.867	1.01472e-80	13	Ncl
Psap.10	1.68377e-83	0.329664	0.809	0.542	3.14022e-79	13	Psap
Npm1.9	6.28774e-83	-0.501423	0.511	0.695	1.17266e-78	13	Npm1
Gata2.7	6.62647e-78	0.26316	0.563	0.318	1.23584e-73	13	Gata2
Peg3.8	9.14741e-77	0.303695	0.764	0.52	1.70599e-72	13	Peg3
Eif2s2.10	1.21186e-76	-0.491369	0.35	0.574	2.26011e-72	13	Eif2s2
Ldha.3	6.17722e-71	0.322687	0.754	0.568	1.15205e-66	13	Ldha
Tmem150a.7	1.21715e-67	0.262716	0.462	0.247	2.26999e-63	13	Tmem150a
Dppa1.7	7.59138e-67	0.293123	0.496	0.279	1.41579e-62	13	Dppa1
Wfdc2	2.87524e-60	0.292155	0.341	0.169	5.36232e-56	13	Wfdc2
Cdkn1c.9	2.55664e-59	0.273564	0.826	0.604	4.76814e-55	13	Cdkn1c
Ybx1.8	1.29507e-55	-0.444815	0.38	0.559	2.41531e-51	13	Ybx1
Top2a.8	7.36318e-54	-0.355956	0.144	0.348	1.37323e-49	13	Top2a
Cenpf.6	1.35527e-48	-0.291189	0.066	0.247	2.52759e-44	13	Cenpf
Rpl22.8	1.8821e-47	-0.373068	0.297	0.487	3.51011e-43	13	Rpl22
Nop58.5	2.97801e-47	-0.282217	0.232	0.424	5.55399e-43	13	Nop58
Pabpc1.6	5.22213e-45	-0.306577	0.792	0.86	9.73928e-41	13	Pabpc1
Pttg1.6	7.51058e-44	-0.269552	0.147	0.327	1.40072e-39	13	Pttg1
Mt1.3	2.84718e-43	-0.31748	0.106	0.279	5.30999e-39	13	Mt1
Sparc.10	1.97921e-40	-0.468902	0.313	0.458	3.69122e-36	13	Sparc
Atrx.7	1.63378e-38	-0.299338	0.114	0.273	3.04699e-34	13	Atrx
Snrpd3.8	3.54947e-38	-0.27802	0.295	0.457	6.61976e-34	13	Snrpd3
Rhox5.9	6.38416e-38	-0.297202	0.918	0.937	1.19065e-33	13	Rhox5
Rpl37.6	1.68661e-35	-0.285207	0.228	0.39	3.14552e-31	13	Rpl37
Anp32b.6	3.52072e-33	-0.266047	0.417	0.556	6.56613e-29	13	Anp32b
Fkbp3.10	3.81159e-33	-0.333295	0.543	0.638	7.10861e-29	13	Fkbp3
Car2.1	4.39581e-33	0.263245	0.529	0.384	8.19819e-29	13	Car2
Rpl32.5	3.10101e-31	-0.270816	0.547	0.655	5.78338e-27	13	Rpl32
Trap1a.4	1.29416e-29	-0.251424	0.317	0.458	2.41361e-25	13	Trap1a
H3f3b.8	7.9349e-27	-0.265656	0.331	0.455	1.47986e-22	13	H3f3b
Sub1.7	1.9858e-24	-0.255895	0.58	0.678	3.70352e-20	13	Sub1
Sin3b.10	1.05363e-06	-0.253655	0.502	0.517	0.0196503	13	Sin3b
Rhox9.6	0	1.3357	0.821	0.335	0	8	Rhox9
Rhox6.7	0	1.24778	0.966	0.574	0	8	Rhox6
Sct.7	0	1.06405	0.785	0.44	0	8	Sct
Dstn.6	0	0.529311	0.73	0.414	0	8	Dstn
Lgals1.7	0	0.503346	0.973	0.819	0	8	Lgals1
Fabp3.9	0	0.377499	0.967	0.847	0	8	Fabp3
Tbrg1.6	0	0.373843	0.884	0.715	0	8	Tbrg1
Krt8.7	0	0.357603	0.877	0.63	0	8	Krt8
1600025M17Rik	0	0.33407	0.321	0.091	0	8	1600025M17Rik
Myl4	7.58489e-308	0.280825	0.349	0.141	1.41458e-303	8	Myl4
Gkap1.4	1.76984e-307	0.33352	0.55	0.299	3.30076e-303	8	Gkap1
Ralb.5	1.27193e-299	0.323978	0.754	0.494	2.37214e-295	8	Ralb
Krt18.9	2.97611e-280	0.307696	0.995	0.952	5.55045e-276	8	Krt18
Hspb1.5	6.12649e-278	0.357276	0.62	0.383	1.14259e-273	8	Hspb1
Plac1.8	3.43303e-272	0.286563	0.54	0.285	6.4026e-268	8	Plac1
Anxa1.5	2.32941e-251	0.28561	0.399	0.19	4.34435e-247	8	Anxa1
Isg15.6	4.04382e-250	0.296522	0.554	0.318	7.54173e-246	8	Isg15
Tmsb4x.3	1.32267e-247	0.456839	0.692	0.511	2.46677e-243	8	Tmsb4x
Serpine2.5	2.62421e-226	0.310031	0.583	0.36	4.89415e-222	8	Serpine2
Sparc.11	2.93652e-216	-0.523696	0.253	0.468	5.47662e-212	8	Sparc
Id2.7	2.42169e-213	-0.433335	0.183	0.411	4.51645e-209	8	Id2
Krt19.8	1.77795e-211	0.338089	0.697	0.479	3.31588e-207	8	Krt19
Dppa1.8	1.46171e-204	0.275992	0.483	0.27	2.72608e-200	8	Dppa1
H2-K1.8	5.16774e-193	0.263362	0.742	0.522	9.63783e-189	8	H2-K1
Ybx1.9	5.59125e-192	-0.429015	0.374	0.567	1.04277e-187	8	Ybx1
Lgals3.10	5.58262e-185	0.299904	0.694	0.483	1.04116e-180	8	Lgals3
Tpm4.1	1.85264e-176	0.262121	0.679	0.502	3.45517e-172	8	Tpm4
Tpm2	3.07045e-176	0.258539	0.404	0.23	5.72639e-172	8	Tpm2
Pabpc1.7	1.63122e-161	-0.302728	0.791	0.863	3.04222e-157	8	Pabpc1
Atrx.8	2.59187e-161	-0.330946	0.1	0.282	4.83383e-157	8	Atrx
Crip1.7	1.53329e-159	0.365297	0.551	0.378	2.85959e-155	8	Crip1
Cpne3.5	1.3557e-153	-0.292202	0.187	0.371	2.52838e-149	8	Cpne3
Anp32b.7	1.82673e-148	-0.302994	0.397	0.564	3.40686e-144	8	Anp32b
Cenpf.7	7.15461e-136	-0.278402	0.09	0.254	1.33434e-131	8	Cenpf
Slc25a5.8	3.89956e-129	-0.260244	0.194	0.36	7.27269e-125	8	Slc25a5
Top2a.9	4.21755e-127	-0.309364	0.189	0.355	7.86572e-123	8	Top2a
Sin3b.11	1.89914e-122	0.292003	0.66	0.507	3.5419e-118	8	Sin3b
Dbi.2	1.17972e-113	0.273297	0.683	0.562	2.20018e-109	8	Dbi
Ncl.10	3.76814e-110	-0.435391	0.852	0.866	7.02759e-106	8	Ncl
H3f3b.9	1.49287e-99	-0.26302	0.321	0.462	2.7842e-95	8	H3f3b
Npm1.10	2.87961e-94	-0.317918	0.63	0.695	5.37047e-90	8	Npm1
Fkbp3.11	3.30627e-74	-0.275672	0.574	0.641	6.16619e-70	8	Fkbp3
Klk7	0	1.62688	0.998	0.09	0	14	Klk7
Krt18.10	1.68943e-209	0.528419	0.999	0.954	3.1508e-205	14	Krt18
Dppa1.9	9.6493e-174	0.564722	0.611	0.277	1.79959e-169	14	Dppa1
Gm4926.1	1.50658e-166	0.29268	0.235	0.053	2.80978e-162	14	Gm4926
Anxa1.6	8.38421e-159	0.482521	0.495	0.198	1.56366e-154	14	Anxa1
Psap.11	8.71436e-154	0.518223	0.853	0.541	1.62523e-149	14	Psap
Krt8.8	1.10755e-136	0.431789	0.904	0.64	2.06559e-132	14	Krt8
B3gnt7	7.8286e-132	0.312402	0.329	0.11	1.46003e-127	14	B3gnt7
H2-D1.8	1.06775e-130	0.468809	0.871	0.608	1.99135e-126	14	H2-D1
Tacstd2	7.59415e-109	0.251031	0.339	0.128	1.41631e-104	14	Tacstd2
Lgals1.8	7.16017e-106	0.344791	0.97	0.826	1.33537e-101	14	Lgals1
Ndrg1.9	1.25318e-105	0.35082	0.555	0.286	2.33717e-101	14	Ndrg1
Rsad2.6	8.80054e-101	0.349102	0.545	0.276	1.6413e-96	14	Rsad2
Ralb.6	1.59853e-98	0.363289	0.763	0.505	2.98126e-94	14	Ralb
Acadl.9	2.72168e-94	0.352826	0.749	0.482	5.07592e-90	14	Acadl
Tagln2.3	5.07407e-94	0.420272	0.836	0.682	9.46314e-90	14	Tagln2
H2-K1.9	7.67085e-94	0.375181	0.786	0.531	1.43061e-89	14	H2-K1
Fkbp3.12	7.85612e-94	-0.541798	0.407	0.641	1.46517e-89	14	Fkbp3
Krt19.9	7.69366e-88	0.353475	0.754	0.488	1.43487e-83	14	Krt19
Krt7.2	4.20145e-86	0.314455	0.525	0.29	7.83571e-82	14	Krt7
Lgals3.11	2.48333e-79	0.411728	0.727	0.492	4.6314e-75	14	Lgals3
Tinagl1.5	5.95347e-78	0.313837	0.582	0.347	1.11032e-73	14	Tinagl1
Tfpi.1	1.54925e-76	0.315511	0.432	0.222	2.88934e-72	14	Tfpi
Ncl.11	4.24842e-74	-0.573558	0.78	0.866	7.9233e-70	14	Ncl
Dynll1.6	8.45172e-68	-0.370209	0.346	0.571	1.57625e-63	14	Dynll1
Cd63.5	2.21475e-67	0.26764	0.982	0.959	4.13051e-63	14	Cd63
Rpl32.6	2.73792e-65	-0.383301	0.476	0.657	5.10622e-61	14	Rpl32
Snrpd3.9	8.92053e-65	-0.351842	0.227	0.458	1.66368e-60	14	Snrpd3
Sparc.12	1.67557e-64	-0.527703	0.243	0.459	3.12493e-60	14	Sparc
Usp18.6	5.72423e-64	0.254502	0.493	0.28	1.06757e-59	14	Usp18
Anxa2.8	8.97742e-64	0.295729	0.842	0.658	1.67429e-59	14	Anxa2
Top2a.10	4.32681e-63	-0.386497	0.125	0.348	8.06951e-59	14	Top2a
Ybx1.10	7.10091e-63	-0.4634	0.361	0.559	1.32432e-58	14	Ybx1
Sin3b.12	4.97603e-61	0.263048	0.733	0.513	9.28029e-57	14	Sin3b
Atrx.9	5.30966e-61	-0.356557	0.066	0.274	9.90252e-57	14	Atrx
Rpl22.9	3.89589e-60	-0.397185	0.261	0.487	7.26584e-56	14	Rpl22
Rps27l.6	7.82565e-58	-0.324049	0.279	0.497	1.45948e-53	14	Rps27l
Ranbp1.7	1.21547e-57	-0.354256	0.495	0.667	2.26685e-53	14	Ranbp1
Pabpc1.8	2.52716e-57	-0.325688	0.78	0.86	4.71315e-53	14	Pabpc1
Serpine2.6	9.83338e-57	0.280376	0.567	0.37	1.83393e-52	14	Serpine2
Actb.3	3.7101e-55	0.263683	0.999	0.996	6.91933e-51	14	Actb
Npm1.11	7.41194e-55	-0.413442	0.546	0.694	1.38233e-50	14	Npm1
Rpl37.7	2.98315e-54	-0.347908	0.186	0.391	5.56358e-50	14	Rpl37
Rps14.5	1.19421e-53	-0.308943	0.67	0.796	2.2272e-49	14	Rps14
Cdkn1c.10	1.25283e-53	0.272407	0.813	0.604	2.33653e-49	14	Cdkn1c
Rps19.6	1.73765e-52	-0.356336	0.482	0.648	3.24071e-48	14	Rps19
Lgals9.6	4.44883e-52	0.250013	0.533	0.336	8.29708e-48	14	Lgals9
Pttg1.7	1.18833e-51	-0.294545	0.129	0.327	2.21623e-47	14	Pttg1
Mrpl33.5	1.99982e-50	-0.278221	0.136	0.336	3.72966e-46	14	Mrpl33
Eif2s2.11	5.72346e-48	-0.40667	0.417	0.572	1.06742e-43	14	Eif2s2
Tfrc.9	9.70639e-47	0.26607	0.475	0.293	1.81024e-42	14	Tfrc
H3f3b.10	2.22881e-46	-0.318851	0.271	0.456	4.15673e-42	14	H3f3b
Cenpf.8	4.60461e-46	-0.283263	0.071	0.247	8.58761e-42	14	Cenpf
Prc1.4	1.47726e-44	-0.265061	0.108	0.289	2.75509e-40	14	Prc1
Atox1.6	1.71368e-44	-0.277832	0.336	0.523	3.196e-40	14	Atox1
Sub1.8	3.4302e-43	-0.332627	0.541	0.678	6.39733e-39	14	Sub1
Rplp2.4	4.88433e-43	-0.258319	0.174	0.354	9.10928e-39	14	Rplp2
Rps26.5	5.78512e-43	-0.267119	0.248	0.433	1.07893e-38	14	Rps26
Rps24.4	4.63205e-40	-0.259838	0.278	0.454	8.63878e-36	14	Rps24
Rpl14.4	1.03961e-39	-0.259179	0.311	0.483	1.93888e-35	14	Rpl14
Anp32b.8	1.05867e-35	-0.271471	0.41	0.556	1.97443e-31	14	Anp32b
Cpne3.6	4.8168e-35	-0.255199	0.205	0.362	8.98333e-31	14	Cpne3
Calm2.6	1.24578e-32	-0.303747	0.565	0.668	2.32337e-28	14	Calm2
Car2.2	1.54215e-24	-0.253358	0.261	0.389	2.87612e-20	14	Car2
Tmem37.7	0	1.29426	0.857	0.276	0	4	Tmem37
Gjb2.10	0	1.23568	0.788	0.15	0	4	Gjb2
Car4.6	0	0.998918	0.709	0.274	0	4	Car4
P4hb.9	0	0.942835	0.871	0.392	0	4	P4hb
Wfdc2.1	0	0.891694	0.574	0.137	0	4	Wfdc2
Tmem150a.8	0	0.769189	0.738	0.207	0	4	Tmem150a
F2rl1.7	0	0.767776	0.77	0.276	0	4	F2rl1
Igf2.9	0	0.65886	0.983	0.815	0	4	Igf2
Slc38a4.7	0	0.586112	0.805	0.397	0	4	Slc38a4
Peg3.9	0	0.562031	0.869	0.493	0	4	Peg3
Igfbp2.1	0	0.549587	0.492	0.121	0	4	Igfbp2
Maged1	0	0.522402	0.487	0.099	0	4	Maged1
Bsg.9	0	0.479838	0.925	0.739	0	4	Bsg
Xist.8	0	0.456816	0.711	0.391	0	4	Xist
Gata2.8	0	0.452485	0.671	0.292	0	4	Gata2
Peg10.7	0	0.432206	0.744	0.404	0	4	Peg10
Lgals1.9	0	0.41867	0.966	0.816	0	4	Lgals1
Ldha.4	0	0.411414	0.77	0.553	0	4	Ldha
Tspan4	0	0.408603	0.454	0.101	0	4	Tspan4
Brwd3	0	0.388327	0.44	0.108	0	4	Brwd3
Rdh10	0	0.374013	0.35	0.05	0	4	Rdh10
Cdkn1c.11	0	0.371647	0.846	0.587	0	4	Cdkn1c
Lima1.5	0	0.368929	0.587	0.263	0	4	Lima1
Fabp3.10	0	0.355179	0.985	0.843	0	4	Fabp3
Mtfr1l	0	0.341322	0.492	0.184	0	4	Mtfr1l
Cnn3.3	0	0.339032	0.658	0.412	0	4	Cnn3
Iqgap1.5	0	0.337227	0.708	0.452	0	4	Iqgap1
Tmem59.1	0	0.336001	0.679	0.443	0	4	Tmem59
Anxa2.9	0	0.333313	0.865	0.643	0	4	Anxa2
Ctnna1.6	0	0.324181	0.915	0.741	0	4	Ctnna1
Atxn10.8	0	0.31502	0.875	0.678	0	4	Atxn10
Uba6	0	0.308881	0.337	0.076	0	4	Uba6
Mpc2	0	0.308103	0.546	0.286	0	4	Mpc2
Cdk5	0	0.304917	0.37	0.095	0	4	Cdk5
Slc2a1.8	0	0.304419	0.709	0.458	0	4	Slc2a1
Gadd45g.1	0	0.302018	0.474	0.25	0	4	Gadd45g
Npc2	0	0.299457	0.623	0.398	0	4	Npc2
Usp39	0	0.291762	0.425	0.154	0	4	Usp39
Daxx.6	0	0.284692	0.542	0.294	0	4	Daxx
Lgalsl.3	0	0.282362	0.474	0.211	0	4	Lgalsl
Itm2a	0	0.281808	0.174	0.013	0	4	Itm2a
Vnn1	0	0.276997	0.282	0.067	0	4	Vnn1
Zfp655	0	0.270013	0.469	0.212	0	4	Zfp655
Myl4.1	0	0.269908	0.352	0.136	0	4	Myl4
Rbp1	0	0.269661	0.38	0.151	0	4	Rbp1
Lgals3.12	0	0.266854	0.741	0.474	0	4	Lgals3
Slc40a1	0	0.262259	0.331	0.107	0	4	Slc40a1
Slc29a1	0	0.262166	0.45	0.217	0	4	Slc29a1
Pttg1.8	0	-0.355741	0.09	0.344	0	4	Pttg1
Rps27l.7	0	-0.377088	0.27	0.513	0	4	Rps27l
Gpx1.5	0	-0.379941	0.453	0.674	0	4	Gpx1
Pabpc1.9	0	-0.385785	0.782	0.865	0	4	Pabpc1
Wbp5.6	0	-0.386244	0.676	0.801	0	4	Wbp5
S100a6.6	0	-0.386882	0.186	0.443	0	4	S100a6
Rpl37.8	0	-0.396689	0.162	0.407	0	4	Rpl37
Rhox5.10	0	-0.397022	0.915	0.939	0	4	Rhox5
Snrpd3.10	0	-0.412647	0.204	0.476	0	4	Snrpd3
Ranbp1.8	0	-0.419206	0.492	0.68	0	4	Ranbp1
Top2a.11	0	-0.454118	0.091	0.367	0	4	Top2a
Sub1.9	0	-0.489385	0.455	0.696	0	4	Sub1
Rpl22.10	0	-0.492791	0.223	0.507	0	4	Rpl22
Npm1.12	0	-0.510167	0.522	0.706	0	4	Npm1
Fkbp3.13	0	-0.512433	0.434	0.655	0	4	Fkbp3
Eif2s2.12	0	-0.571288	0.323	0.592	0	4	Eif2s2
Ncl.12	0	-0.575616	0.792	0.871	0	4	Ncl
Id2.8	0	-0.577245	0.108	0.422	0	4	Id2
Psap.12	1.56078e-305	0.317233	0.77	0.527	2.91085e-301	4	Psap
Eif4g2.6	2.94807e-305	0.275162	0.675	0.442	5.49815e-301	4	Eif4g2
Rps19.7	4.40834e-304	-0.422061	0.466	0.661	8.22156e-300	4	Rps19
Cenpf.9	1.86882e-302	-0.35284	0.042	0.262	3.48535e-298	4	Cenpf
Car2.3	1.00378e-297	0.361793	0.582	0.369	1.87205e-293	4	Car2
Anxa5	1.41518e-287	0.298988	0.612	0.404	2.63932e-283	4	Anxa5
Prdx6.2	2.44008e-283	0.418545	0.498	0.306	4.55075e-279	4	Prdx6
Ctr9.6	2.87197e-281	0.292449	0.728	0.513	5.35622e-277	4	Ctr9
Rps14.6	1.65697e-276	-0.336507	0.689	0.804	3.09024e-272	4	Rps14
Mt1.4	4.94735e-276	-0.37385	0.078	0.293	9.22682e-272	4	Mt1
Calm2.7	6.10204e-274	-0.40908	0.507	0.681	1.13803e-269	4	Calm2
Pfn1.4	9.90845e-274	-0.379134	0.336	0.547	1.84793e-269	4	Pfn1
Rpl32.7	2.0947e-273	-0.372781	0.494	0.668	3.90661e-269	4	Rpl32
Prdx1.5	2.5087e-273	-0.343171	0.513	0.687	4.67872e-269	4	Prdx1
Hmmr.5	1.71407e-272	-0.287824	0.032	0.232	3.19674e-268	4	Hmmr
Psma7.1	9.65466e-267	-0.302866	0.523	0.709	1.80059e-262	4	Psma7
Ctsz.1	1.62344e-266	0.250201	0.516	0.309	3.02771e-262	4	Ctsz
Rrm2.4	2.37125e-265	-0.270592	0.027	0.219	4.42238e-261	4	Rrm2
Ybx1.11	1.22485e-256	-0.46979	0.394	0.57	2.28434e-252	4	Ybx1
Cpne3.7	6.48924e-256	-0.321476	0.163	0.377	1.21024e-251	4	Cpne3
Rps9.5	3.99449e-255	-0.317344	0.699	0.8	7.44972e-251	4	Rps9
Slc16a3	8.74637e-255	0.328689	0.393	0.217	1.6312e-250	4	Slc16a3
Arpp19.4	3.97586e-252	-0.299477	0.187	0.406	7.41498e-248	4	Arpp19
H2-D1.9	2.66158e-251	0.260836	0.823	0.594	4.96385e-247	4	H2-D1
Sparc.13	8.54543e-245	-0.5109	0.278	0.471	1.59372e-240	4	Sparc
Gm1673.5	3.52361e-244	-0.251722	0.012	0.185	6.57154e-240	4	Gm1673
Prc1.5	7.46576e-237	-0.298998	0.102	0.302	1.39236e-232	4	Prc1
Hspa5.6	1.76191e-236	0.266408	0.888	0.761	3.28596e-232	4	Hspa5
Tceb2.5	6.94687e-233	-0.298581	0.223	0.433	1.29559e-228	4	Tceb2
Rrbp1	3.4628e-229	0.266191	0.573	0.381	6.45813e-225	4	Rrbp1
Mrpl42.5	2.17164e-227	-0.271132	0.141	0.341	4.0501e-223	4	Mrpl42
Trap1a.5	1.37354e-226	-0.322986	0.272	0.472	2.56166e-222	4	Trap1a
Rpl41.5	5.26176e-226	-0.299082	0.151	0.349	9.81319e-222	4	Rpl41
Rps26.6	2.01622e-223	-0.29597	0.243	0.447	3.76025e-219	4	Rps26
Cox17.1	1.21343e-220	-0.267567	0.129	0.329	2.26305e-216	4	Cox17
Ndufa7.2	1.14602e-217	-0.27538	0.233	0.437	2.13732e-213	4	Ndufa7
Rpl13.5	3.41147e-217	-0.289793	0.152	0.348	6.36239e-213	4	Rpl13
Nop58.6	9.89086e-215	-0.29447	0.241	0.436	1.84465e-210	4	Nop58
Atrx.10	4.20724e-213	-0.336181	0.102	0.285	7.84651e-209	4	Atrx
Uqcr10.4	7.92843e-210	-0.277525	0.285	0.483	1.47865e-205	4	Uqcr10
Mrpl33.6	2.01529e-208	-0.284447	0.155	0.348	3.75852e-204	4	Mrpl33
Ndufa4.4	1.94834e-205	-0.253883	0.219	0.415	3.63365e-201	4	Ndufa4
Tmsb10.4	1.1592e-204	-0.27473	0.227	0.426	2.1619e-200	4	Tmsb10
Dnajc8.4	2.49382e-204	-0.266911	0.276	0.468	4.65097e-200	4	Dnajc8
Txn1.4	4.67859e-202	-0.252467	0.309	0.504	8.72557e-198	4	Txn1
Rpl35a.4	7.15158e-202	-0.253229	0.139	0.324	1.33377e-197	4	Rpl35a
Rps24.5	3.83394e-201	-0.279734	0.275	0.466	7.15029e-197	4	Rps24
U2surp.4	3.36556e-200	-0.256087	0.217	0.408	6.27676e-196	4	U2surp
Mif.4	6.10878e-194	-0.251294	0.192	0.379	1.13929e-189	4	Mif
Cox6c.4	1.52901e-193	-0.26703	0.311	0.498	2.8516e-189	4	Cox6c
Rplp2.5	9.02536e-192	-0.261107	0.183	0.366	1.68323e-187	4	Rplp2
Srrm1.1	4.02842e-190	-0.259808	0.408	0.58	7.51301e-186	4	Srrm1
Atox1.7	1.13718e-185	-0.285287	0.358	0.534	2.12085e-181	4	Atox1
Serbp1.4	2.43323e-180	-0.291147	0.638	0.753	4.53797e-176	4	Serbp1
Atp5j.4	6.41461e-179	-0.258199	0.309	0.488	1.19633e-174	4	Atp5j
Nme1.5	2.92718e-172	-0.269538	0.286	0.456	5.45919e-168	4	Nme1
Gas5.3	2.67514e-171	-0.27488	0.36	0.532	4.98913e-167	4	Gas5
Tpm1.2	9.75588e-162	-0.254534	0.538	0.678	1.81947e-157	4	Tpm1
Anp32b.9	1.98126e-160	-0.279737	0.417	0.565	3.69505e-156	4	Anp32b
G3bp2.5	3.395e-153	-0.251133	0.272	0.433	6.33168e-149	4	G3bp2
Eif5b.4	9.50464e-145	-0.265651	0.425	0.575	1.77262e-140	4	Eif5b
Fth1.6	4.24361e-133	-0.253959	0.281	0.426	7.91433e-129	4	Fth1
H3f3b.11	1.88264e-125	-0.278517	0.333	0.464	3.51113e-121	4	H3f3b
Malat1.6	1.60064e-42	-0.252392	0.964	0.956	2.98519e-38	4	Malat1
Sct.8	2.56586e-40	-0.331264	0.415	0.465	4.78533e-36	4	Sct
Cdkn1c.12	0	0.971616	0.91	0.566	0	0	Cdkn1c
[truncated: 112 more rows]

## Sheet: Data08. R_500g_markers_l2fc0.25
	p_val	avg_logFC	pct.1	pct.2	p_val_adj	cluster	gene
Igf2	0	0.409435	0.885	0.728	0	0	Igf2
Chd4	0	0.386384	0.71	0.49	0	0	Chd4
Cenpf	0	0.365012	0.55	0.36	0	0	Cenpf
Eef1a1	0	0.364038	0.681	0.417	0	0	Eef1a1
Top2a	0	0.354088	0.684	0.514	0	0	Top2a
Eif3a	0	0.313415	0.803	0.639	0	0	Eif3a
Prrc2c	0	0.303139	0.786	0.614	0	0	Prrc2c
Hsp90aa1	0	0.289229	0.659	0.487	0	0	Hsp90aa1
Rpl8	0	0.280011	0.862	0.75	0	0	Rpl8
Ybx1	0	0.27775	0.766	0.612	0	0	Ybx1
Mki67	0	0.271857	0.406	0.204	0	0	Mki67
Serbp1	0	0.267757	0.907	0.822	0	0	Serbp1
Hsp90b1	0	0.254773	0.781	0.66	0	0	Hsp90b1
Sri	0	-0.252022	0.299	0.487	0	0	Sri
Plet1	0	-0.255557	0.114	0.286	0	0	Plet1
Srsf7	0	-0.260951	0.28	0.463	0	0	Srsf7
Rhox5	0	-0.280967	0.972	0.981	0	0	Rhox5
Calm1	0	-0.31387	0.814	0.895	0	0	Calm1
mt-Nd1	0	-0.319249	0.638	0.796	0	0	mt-Nd1
Rpl37	0	-0.322106	0.319	0.498	0	0	Rpl37
Rps19	0	-0.328026	0.601	0.722	0	0	Rps19
Car2	0	-0.377718	0.168	0.388	0	0	Car2
mt-Cytb	0	-0.654291	0.658	0.882	0	0	mt-Cytb
Hmmr	2.09398e-301	0.277001	0.474	0.316	3.85209e-297	0	Hmmr
Sub1	3.27873e-286	-0.281574	0.658	0.752	6.03156e-282	0	Sub1
Krt18	2.26038e-221	-0.365451	0.944	0.937	4.15819e-217	0	Krt18
Plac1	7.43641e-173	-0.305947	0.145	0.26	1.368e-168	0	Plac1
Lgals3	7.49813e-146	-0.325656	0.218	0.33	1.37936e-141	0	Lgals3
Phlda2	2.03773e-12	-0.310037	0.675	0.553	3.7486e-08	0	Phlda2
Phlda2.1	0	1.75594	0.999	0.509	0	1	Phlda2
Plac1.1	0	0.86656	0.713	0.173	0	1	Plac1
Cdkn1c	0	0.550868	0.805	0.459	0	1	Cdkn1c
Fgfbp1	0	0.542646	0.521	0.228	0	1	Fgfbp1
Rbbp7	0	0.43471	0.925	0.774	0	1	Rbbp7
Tbrg1	0	0.387965	0.9	0.719	0	1	Tbrg1
Hbegf	0	0.386915	0.383	0.143	0	1	Hbegf
Gjb3	0	0.363817	0.613	0.331	0	1	Gjb3
Lgals1	0	0.347485	0.871	0.705	0	1	Lgals1
Elf3	0	0.336776	0.392	0.117	0	1	Elf3
Gjb5	0	0.336453	0.558	0.278	0	1	Gjb5
Rhox6	0	0.322918	0.784	0.488	0	1	Rhox6
Krt19	0	0.319956	0.608	0.36	0	1	Krt19
Krt18.1	0	0.295213	0.996	0.93	0	1	Krt18
Hat1	0	0.287277	0.761	0.597	0	1	Hat1
Ero1l	0	0.278088	0.42	0.214	0	1	Ero1l
Sin3b	0	0.268007	0.687	0.476	0	1	Sin3b
Klf6	0	0.256207	0.719	0.515	0	1	Klf6
Ppat	0	-0.251175	0.132	0.333	0	1	Ppat
Ddah1	0	-0.25332	0.021	0.231	0	1	Ddah1
Mrpl33	0	-0.272141	0.179	0.378	0	1	Mrpl33
Wbp5	0	-0.29771	0.695	0.8	0	1	Wbp5
Pabpc1	0	-0.298326	0.904	0.942	0	1	Pabpc1
Npm1	0	-0.317674	0.781	0.863	0	1	Npm1
Morc4	0	-0.319102	0.135	0.384	0	1	Morc4
Rpl13	0	-0.325484	0.219	0.422	0	1	Rpl13
Atrx	0	-0.330556	0.257	0.467	0	1	Atrx
Gm1673	0	-0.339856	0.023	0.264	0	1	Gm1673
Ncl	0	-0.353225	0.972	0.98	0	1	Ncl
Cpne3	0	-0.365191	0.222	0.456	0	1	Cpne3
Pfn1	0	-0.373859	0.395	0.584	0	1	Pfn1
S100a6	0	-0.407355	0.199	0.47	0	1	S100a6
Ybx1.1	0	-0.40871	0.506	0.655	0	1	Ybx1
Fth1	0	-0.427965	0.231	0.514	0	1	Fth1
Cald1	0	-0.44143	0.411	0.675	0	1	Cald1
Rpl22	0	-0.446147	0.393	0.614	0	1	Rpl22
Eif2s2	0	-0.451986	0.488	0.674	0	1	Eif2s2
Fkbp3	0	-0.475026	0.571	0.747	0	1	Fkbp3
Sparc	0	-0.752653	0.222	0.62	0	1	Sparc
Rhox5.1	2.49817e-300	-0.262574	0.975	0.981	4.59564e-296	1	Rhox5
Plet1.1	9.00214e-300	-0.265817	0.102	0.282	1.65603e-295	1	Plet1
Rps19.1	4.55893e-288	-0.321193	0.576	0.722	8.38661e-284	1	Rps19
Rpl14	6.36532e-287	-0.271058	0.417	0.593	1.17096e-282	1	Rpl14
Snrpd3	1.61631e-266	-0.271905	0.428	0.601	2.97337e-262	1	Snrpd3
Rps27l	4.67825e-264	-0.268232	0.407	0.583	8.60611e-260	1	Rps27l
Rpl37.1	3.14997e-259	-0.307087	0.313	0.493	5.79468e-255	1	Rpl37
H3f3b	5.11448e-252	-0.289931	0.377	0.539	9.4086e-248	1	H3f3b
Sub1.1	2.11491e-215	-0.277483	0.666	0.747	3.89059e-211	1	Sub1
Lgals3.1	0	1.4126	0.804	0.293	0	10	Lgals3
Krt18.2	0	0.787631	0.998	0.936	0	10	Krt18
Crip1	0	0.769607	0.544	0.205	0	10	Crip1
1600025M17Rik	0	0.715326	0.359	0.038	0	10	1600025M17Rik
Tmsb4x	0	0.706067	0.744	0.453	0	10	Tmsb4x
Krt8	0	0.557511	0.767	0.475	0	10	Krt8
Tfpi	0	0.556202	0.437	0.163	0	10	Tfpi
Anxa1	0	0.545426	0.36	0.045	0	10	Anxa1
Serpine1	0	0.477503	0.311	0.048	0	10	Serpine1
Cryab	0	0.403121	0.253	0.048	0	10	Cryab
Ncl.1	0	-0.522102	0.936	0.981	0	10	Ncl
Cd63	1.60999e-285	0.430347	0.982	0.956	2.96173e-281	10	Cd63
Anxa2	1.19741e-276	0.498387	0.757	0.503	2.20276e-272	10	Anxa2
Cldn4	2.2404e-260	0.497695	0.622	0.358	4.12145e-256	10	Cldn4
Jun	1.64069e-243	0.328782	0.412	0.173	3.01822e-239	10	Jun
Malat1	1.13028e-230	0.540827	0.974	0.932	2.07926e-226	10	Malat1
Crip2	1.44684e-223	0.385115	0.489	0.25	2.66161e-219	10	Crip2
Hsp90ab1	3.58481e-222	-0.299879	0.978	0.995	6.59462e-218	10	Hsp90ab1
Rsad2	1.10742e-202	0.405382	0.298	0.113	2.03722e-198	10	Rsad2
Sct	5.38494e-201	0.533804	0.551	0.31	9.90613e-197	10	Sct
Npm1.1	1.47078e-197	-0.392489	0.723	0.858	2.70566e-193	10	Npm1
Id2	1.80725e-185	-0.432854	0.364	0.636	3.32461e-181	10	Id2
Usp18	7.99879e-179	0.280542	0.384	0.176	1.47146e-174	10	Usp18
Ralb	1.89392e-176	0.31799	0.532	0.303	3.48406e-172	10	Ralb
Fkbp3.1	1.35171e-173	-0.437111	0.556	0.731	2.48661e-169	10	Fkbp3
Nrk	1.05333e-171	0.252428	0.277	0.107	1.9377e-167	10	Nrk
Hand1	9.09978e-168	0.434454	0.491	0.284	1.674e-163	10	Hand1
Top2a.1	2.58979e-159	-0.37763	0.292	0.551	4.76419e-155	10	Top2a
Klf6.1	2.9577e-157	0.379646	0.729	0.533	5.44098e-153	10	Klf6
Cenpf.1	1.64958e-152	-0.35783	0.151	0.399	3.03457e-148	10	Cenpf
Cyb5r3	1.12409e-144	0.401575	0.644	0.473	2.06788e-140	10	Cyb5r3
Krt7	3.9972e-138	0.270527	0.483	0.28	7.35326e-134	10	Krt7
Serbp1.1	2.81791e-136	-0.30956	0.709	0.84	5.18382e-132	10	Serbp1
H2-D1	4.8339e-134	0.392554	0.653	0.451	8.89245e-130	10	H2-D1
Rps9	8.28113e-132	-0.254421	0.809	0.903	1.5234e-127	10	Rps9
Igf2.1	7.19045e-127	0.362185	0.876	0.748	1.32276e-122	10	Igf2
Anp32a	1.33362e-122	-0.260378	0.115	0.328	2.45333e-118	10	Anp32a
Anp32b	5.53042e-120	-0.305404	0.504	0.682	1.01738e-115	10	Anp32b
Krt19.1	7.41515e-119	0.345518	0.578	0.384	1.36409e-114	10	Krt19
Ctsb	3.22667e-117	0.321405	0.529	0.345	5.93577e-113	10	Ctsb
Sfn	8.81248e-116	0.316608	0.282	0.136	1.62114e-111	10	Sfn
Rhox6.1	2.27137e-115	0.391	0.702	0.518	4.17841e-111	10	Rhox6
Lgals1.1	1.13041e-114	0.314961	0.831	0.722	2.0795e-110	10	Lgals1
Gm1673.1	4.01554e-114	-0.267971	0.054	0.24	7.38699e-110	10	Gm1673
Lyar	6.41043e-112	-0.269299	0.194	0.4	1.17926e-107	10	Lyar
Cpne3.1	3.51265e-111	-0.300036	0.231	0.434	6.46187e-107	10	Cpne3
S100a6.1	7.57485e-107	0.432833	0.586	0.429	1.39347e-102	10	S100a6
Sin3b.1	1.3009e-106	0.258407	0.687	0.495	2.39314e-102	10	Sin3b
Npc2	2.33251e-105	0.263021	0.553	0.376	4.29088e-101	10	Npc2
Hnrnpa2b1	2.7085e-104	-0.253044	0.694	0.828	4.98256e-100	10	Hnrnpa2b1
Cald1.1	1.15053e-102	0.355083	0.753	0.637	2.11652e-98	10	Cald1
Nolc1	3.94621e-99	-0.266242	0.272	0.467	7.25944e-95	10	Nolc1
Cstb	7.99677e-97	0.273376	0.585	0.432	1.47109e-92	10	Cstb
Tpm1	1.91458e-83	0.301869	0.79	0.72	3.52207e-79	10	Tpm1
Btg2	1.01457e-82	0.259941	0.489	0.333	1.8664e-78	10	Btg2
Rhox9	1.42405e-78	0.319075	0.477	0.317	2.61968e-74	10	Rhox9
Calm1.1	7.1303e-76	0.293061	0.906	0.882	1.31169e-71	10	Calm1
Rpl22.1	7.84037e-76	-0.283949	0.441	0.592	1.44231e-71	10	Rpl22
Phlda2.2	1.03945e-68	-0.721874	0.481	0.575	1.91217e-64	10	Phlda2
Cdkn1c.1	8.55327e-66	0.309946	0.641	0.498	1.57346e-61	10	Cdkn1c
Ctsl	2.46642e-65	0.321263	0.56	0.446	4.53723e-61	10	Ctsl
Ybx1.2	7.68455e-64	-0.315303	0.537	0.64	1.41365e-59	10	Ybx1
Eif2s2.1	7.01269e-52	-0.253081	0.556	0.654	1.29005e-47	10	Eif2s2
Slc2a3	0	1.07419	0.819	0.241	0	11	Slc2a3
Aldoa	0	0.7102	0.944	0.727	0	11	Aldoa
2410006H16Rik	0	0.58683	0.672	0.341	0	11	2410006H16Rik
Ndrg1	0	0.551602	0.526	0.174	0	11	Ndrg1
Krt18.3	0	0.546511	0.996	0.936	0	11	Krt18
P4ha2	0	0.519614	0.566	0.198	0	11	P4ha2
2004-09-01	0	0.504756	0.642	0.316	0	11	2004-09-01
Slc2a1	0	0.466131	0.643	0.328	0	11	Slc2a1
Tinagl1	0	0.447392	0.551	0.235	0	11	Tinagl1
Bnip3	0	0.381853	0.479	0.158	0	11	Bnip3
Bhlhe40	0	0.258134	0.272	0.063	0	11	Bhlhe40
Ncl.2	0	-0.560564	0.941	0.981	0	11	Ncl
mt-Cytb.1	0	-0.695506	0.582	0.857	0	11	mt-Cytb
Ranbp1	1.22802e-307	-0.516897	0.555	0.821	2.25907e-303	11	Ranbp1
Bsg	1.87906e-287	0.479827	0.876	0.669	3.45672e-283	11	Bsg
Ero1l.1	2.61108e-272	0.396242	0.523	0.23	4.80334e-268	11	Ero1l
Soat1	2.39794e-269	0.387024	0.575	0.28	4.41125e-265	11	Soat1
Rbbp7.1	1.88361e-266	0.46706	0.914	0.789	3.4651e-262	11	Rbbp7
Fkbp3.2	5.42024e-262	-0.554211	0.448	0.734	9.97108e-258	11	Fkbp3
Calm1.2	2.08497e-254	-0.458137	0.694	0.889	3.83551e-250	11	Calm1
mt-Nd1.1	9.08847e-230	-0.450558	0.524	0.781	1.67191e-225	11	mt-Nd1
Nub1	2.27575e-220	0.360423	0.623	0.351	4.18648e-216	11	Nub1
Cd63.1	5.42926e-215	0.343486	0.987	0.956	9.98767e-211	11	Cd63
Sin3b.2	4.48884e-201	0.429852	0.739	0.494	8.25767e-197	11	Sin3b
Ctnna1	3.53366e-200	0.385234	0.83	0.646	6.50053e-196	11	Ctnna1
Nme1	2.58721e-197	-0.422661	0.264	0.554	4.75943e-193	11	Nme1
Gas5	3.0458e-197	0.505125	0.799	0.639	5.60306e-193	11	Gas5
Dynll1	6.19131e-195	-0.419733	0.356	0.643	1.13895e-190	11	Dynll1
Pfn1.1	4.49166e-191	-0.461296	0.289	0.57	8.26287e-187	11	Pfn1
Gjb5.1	6.94728e-185	0.344313	0.554	0.305	1.27802e-180	11	Gjb5
Anxa2.1	1.40913e-183	0.368945	0.74	0.505	2.59223e-179	11	Anxa2
Prdx1	2.55756e-183	-0.39006	0.54	0.756	4.70488e-179	11	Prdx1
Hnrnpa2b1.1	2.96477e-181	-0.362096	0.632	0.829	5.45398e-177	11	Hnrnpa2b1
Tfrc	1.03919e-175	0.359983	0.415	0.194	1.91169e-171	11	Tfrc
Atox1	1.05467e-172	-0.394327	0.289	0.571	1.94017e-168	11	Atox1
Pkm	2.52816e-166	0.341749	0.702	0.493	4.6508e-162	11	Pkm
Sparc.1	3.04705e-165	-0.48541	0.315	0.579	5.60536e-161	11	Sparc
Xbp1	4.11391e-165	0.269386	0.407	0.194	7.56794e-161	11	Xbp1
Ldha	6.64628e-165	0.35058	0.755	0.557	1.22265e-160	11	Ldha
Sub1.2	1.5858e-158	-0.401828	0.55	0.744	2.91724e-154	11	Sub1
S100a6.2	1.97589e-155	-0.388147	0.178	0.445	3.63485e-151	11	S100a6
Ybx1.3	1.36543e-150	-0.474407	0.422	0.644	2.51185e-146	11	Ybx1
Snrpd3.1	5.03173e-143	-0.364138	0.35	0.587	9.25637e-139	11	Snrpd3
Anp32b.1	1.27804e-142	-0.336485	0.452	0.683	2.35108e-138	11	Anp32b
Atxn10	7.37055e-141	0.300969	0.785	0.597	1.35589e-136	11	Atxn10
Rhox5.2	2.92695e-140	-0.311288	0.959	0.981	5.38442e-136	11	Rhox5
Tubb6	7.329e-138	-0.293791	0.124	0.368	1.34824e-133	11	Tubb6
Srsf7.1	1.88219e-137	-0.320169	0.192	0.443	3.46248e-133	11	Srsf7
Rrm2	2.48484e-135	-0.288332	0.084	0.317	4.5711e-131	11	Rrm2
Lyar.1	4.53116e-131	-0.30823	0.163	0.401	8.33552e-127	11	Lyar
Hspa5	4.91997e-130	0.435425	0.804	0.715	9.05078e-126	11	Hspa5
Hspd1	1.19489e-129	-0.307932	0.341	0.581	2.19812e-125	11	Hspd1
Klhl13	1.20757e-129	0.317919	0.769	0.6	2.22145e-125	11	Klhl13
Pttg1	8.0587e-128	-0.296577	0.193	0.437	1.48248e-123	11	Pttg1
Eif2s2.2	1.31182e-125	-0.383179	0.473	0.657	2.41322e-121	11	Eif2s2
Calm2	1.14734e-120	-0.306496	0.591	0.772	2.11064e-116	11	Calm2
Nhp2	4.72099e-115	-0.299132	0.368	0.582	8.68474e-111	11	Nhp2
Bbx	1.09265e-114	0.262261	0.5	0.306	2.01004e-110	11	Bbx
Uqcrq	1.3813e-114	-0.300857	0.409	0.626	2.54104e-110	11	Uqcrq
Chchd2	3.04937e-114	-0.283765	0.458	0.662	5.60961e-110	11	Chchd2
P4hb	6.72114e-114	0.301561	0.487	0.293	1.23642e-109	11	P4hb
Rps27l.1	1.13913e-112	-0.30618	0.348	0.568	2.09554e-108	11	Rps27l
Krt8.1	3.33046e-111	0.290591	0.673	0.479	6.12672e-107	11	Krt8
Apoe	7.69944e-110	0.356823	0.428	0.253	1.41639e-105	11	Apoe
Gpx1	1.38569e-109	-0.298437	0.551	0.722	2.54911e-105	11	Gpx1
Rad21	1.14373e-108	0.292826	0.6	0.43	2.10401e-104	11	Rad21
Psma7	7.40392e-104	-0.2729	0.562	0.733	1.36203e-99	11	Psma7
Tceb2	7.41179e-104	-0.26752	0.231	0.445	1.36347e-99	11	Tceb2
Mrpl33.1	6.28033e-103	-0.268187	0.153	0.36	1.15533e-98	11	Mrpl33
Psmc1	1.52532e-102	-0.254394	0.201	0.413	2.80597e-98	11	Psmc1
Mrpl42	1.17453e-96	-0.254329	0.2	0.401	2.16067e-92	11	Mrpl42
mt-Nd4	1.92883e-96	-0.252802	0.313	0.522	3.54827e-92	11	mt-Nd4
Trip12	3.9809e-96	0.2632	0.634	0.459	7.32326e-92	11	Trip12
Car2.1	2.50885e-95	-0.326613	0.165	0.361	4.61528e-91	11	Car2
Cenpf.2	1.15595e-94	-0.287846	0.189	0.397	2.12649e-90	11	Cenpf
Uqcr10	4.53481e-94	-0.262888	0.319	0.526	8.34224e-90	11	Uqcr10
Clta	9.51984e-91	0.266499	0.756	0.641	1.75127e-86	11	Clta
Gm1673.2	1.5304e-89	-0.251172	0.067	0.239	2.81532e-85	11	Gm1673
Prc1	2.50916e-89	-0.254072	0.222	0.422	4.61585e-85	11	Prc1
mt-Nd2	1.42154e-86	-0.250446	0.309	0.504	2.61507e-82	11	mt-Nd2
Slc25a5	1.93342e-86	-0.252873	0.234	0.424	3.55673e-82	11	Slc25a5
Eif5a	1.09321e-78	-0.258371	0.293	0.47	2.01107e-74	11	Eif5a
Cald1.2	3.88945e-78	-0.280726	0.489	0.647	7.15503e-74	11	Cald1
Pdia6	6.51598e-74	0.264902	0.679	0.569	1.19868e-69	11	Pdia6
Ftl1	7.04494e-71	0.272931	0.872	0.8	1.29599e-66	11	Ftl1
Rpl22.2	1.33507e-54	-0.259331	0.461	0.591	2.456e-50	11	Rpl22
Ubb	2.69844e-51	-0.255803	0.673	0.767	4.96405e-47	11	Ubb
Phlda2.3	7.04902e-20	-0.650074	0.588	0.571	1.29674e-15	11	Phlda2
Cdkn1c.2	5.76299e-11	-0.267152	0.49	0.504	1.06016e-06	11	Cdkn1c
Malat1.1	0	1.08547	0.996	0.932	0	12	Malat1
Cdkn1a	1.15631e-217	0.423983	0.435	0.159	2.12715e-213	12	Cdkn1a
Mdm2	8.07873e-216	0.500397	0.54	0.239	1.48616e-211	12	Mdm2
Btg2.1	3.71031e-212	0.549594	0.638	0.332	6.82549e-208	12	Btg2
Serpine2	2.92236e-136	0.362065	0.431	0.199	5.37597e-132	12	Serpine2
Ccng1	1.25381e-102	0.338338	0.517	0.304	2.30651e-98	12	Ccng1
Ncl.3	2.99414e-93	-0.359316	0.965	0.979	5.50802e-89	12	Ncl
Npm1.2	3.64189e-74	-0.313106	0.761	0.855	6.69963e-70	12	Npm1
Ranbp1.1	1.52565e-71	-0.288439	0.671	0.814	2.80659e-67	12	Ranbp1
Slc25a5.1	2.29486e-70	-0.283939	0.213	0.422	4.22163e-66	12	Slc25a5
2410006H16Rik.1	3.73584e-69	0.29756	0.528	0.348	6.87245e-65	12	2410006H16Rik
Cald1.3	2.05057e-66	0.304213	0.78	0.638	3.77222e-62	12	Cald1
Srsf7.2	8.65777e-62	-0.266846	0.243	0.439	1.59268e-57	12	Srsf7
Ahnak	1.98647e-61	0.265567	0.458	0.29	3.6543e-57	12	Ahnak
Anp32b.2	1.18031e-59	-0.251603	0.489	0.679	2.1713e-55	12	Anp32b
Fkbp3.3	1.21443e-54	-0.302988	0.597	0.727	2.23406e-50	12	Fkbp3
Cldn4.1	2.74749e-53	0.25078	0.524	0.364	5.05428e-49	12	Cldn4
Gas5.1	1.22587e-45	0.29046	0.731	0.643	2.25511e-41	12	Gas5
Ubb.1	5.76589e-45	-0.250465	0.626	0.767	1.06069e-40	12	Ubb
Ybx1.4	3.62466e-35	-0.290319	0.538	0.638	6.66793e-31	12	Ybx1
Phlda2.4	2.34637e-29	-0.711079	0.519	0.573	4.31638e-25	12	Phlda2
Plac1.2	2.63123e-29	-0.287298	0.132	0.245	4.8404e-25	12	Plac1
Rhox6.2	9.81516e-06	-0.265815	0.51	0.526	0.18056	12	Rhox6
Rpl22.3	0	1.25006	0.965	0.578	0	13	Rpl22
Rpl37.2	0	0.868695	0.955	0.46	0	13	Rpl37
Sub1.3	0	0.852969	0.983	0.732	0	13	Sub1
Eif2s2.3	0	0.843504	0.981	0.643	0	13	Eif2s2
Ncl.4	0	0.836114	1	0.979	0	13	Ncl
Rpl41	0	0.834397	0.905	0.375	0	13	Rpl41
Rpl38	0	0.77266	0.782	0.162	0	13	Rpl38
Ybx1.5	0	0.759164	0.968	0.628	0	13	Ybx1
Rpl35	0	0.714178	0.768	0.179	0	13	Rpl35
Rpl35a	0	0.64599	0.85	0.356	0	13	Rpl35a
Arpp19	0	0.630405	0.854	0.422	0	13	Arpp19
Rplp2	0	0.626112	0.875	0.416	0	13	Rplp2
Gm10263	0	0.622582	0.628	0.157	0	13	Gm10263
Rpl23	0	0.622507	0.849	0.382	0	13	Rpl23
Snrpd3.2	0	0.607478	0.913	0.571	0	13	Snrpd3
Rpl37a	0	0.600356	0.777	0.256	0	13	Rpl37a
Rpl14-ps1	0	0.590603	0.674	0.145	0	13	Rpl14-ps1
Rps24	0	0.5852	0.904	0.522	0	13	Rps24
Rps25	0	0.584623	0.661	0.139	0	13	Rps25
Rps19.2	0	0.569395	0.969	0.698	0	13	Rps19
Dnaja1	0	0.569244	0.765	0.292	0	13	Dnaja1
Gm15772	0	0.569099	0.714	0.257	0	13	Gm15772
Rpl13.1	0	0.544511	0.828	0.387	0	13	Rpl13
Rpl39	0	0.5375	0.722	0.254	0	13	Rpl39
Rps15a	0	0.5357	0.751	0.324	0	13	Rps15a
Set	0	0.524027	0.656	0.203	0	13	Set
Rps21	0	0.523702	0.761	0.317	0	13	Rps21
Ndufa12	0	0.519762	0.746	0.298	0	13	Ndufa12
Hspe1	0	0.495893	0.7	0.265	0	13	Hspe1
Gm10260	0	0.495792	0.693	0.272	0	13	Gm10260
Hnrnpd	0	0.462982	0.53	0.139	0	13	Hnrnpd
Tma7	0	0.43886	0.519	0.088	0	13	Tma7
Gm11942	0	0.365633	0.505	0.146	0	13	Gm11942
Aard	0	0.357365	0.416	0.085	0	13	Aard
Cbx3	0	0.328524	0.405	0.065	0	13	Cbx3
Usmg5	0	0.325943	0.388	0.061	0	13	Usmg5
Lsm5	0	0.318688	0.382	0.053	0	13	Lsm5
Rps24-ps3	0	0.296786	0.388	0.094	0	13	Rps24-ps3
Gm9385	0	0.296383	0.336	0.043	0	13	Gm9385
Gm9892	0	0.28094	0.334	0.054	0	13	Gm9892
Rps16	0	0.26796	0.352	0.079	0	13	Rps16
Tmsb10	1.19865e-306	0.528102	0.791	0.389	2.20505e-302	13	Tmsb10
Rps27l.2	8.78185e-305	0.562037	0.914	0.553	1.61551e-300	13	Rps27l
Eomes	3.81114e-297	0.283853	0.356	0.083	7.01096e-293	13	Eomes
Snrpg	2.74831e-296	0.358122	0.524	0.168	5.05579e-292	13	Snrpg
Fkbp3.4	1.53473e-286	0.547953	0.971	0.719	2.82329e-282	13	Fkbp3
Ptma	3.91272e-285	0.407222	0.601	0.226	7.19784e-281	13	Ptma
Hmgb2	3.75558e-279	0.279669	0.401	0.106	6.90876e-275	13	Hmgb2
Pabpc1.1	1.31825e-278	0.449026	0.997	0.936	2.42505e-274	13	Pabpc1
Atp5k	4.94522e-272	0.387749	0.599	0.226	9.09722e-268	13	Atp5k
Sod1	7.72449e-272	0.299121	0.379	0.1	1.421e-267	13	Sod1
Psmc1.1	1.27731e-269	0.481271	0.776	0.397	2.34975e-265	13	Psmc1
Cox7b	8.58891e-266	0.475814	0.728	0.347	1.58002e-261	13	Cox7b
Pou3f1	4.84e-264	0.278023	0.365	0.094	8.90367e-260	13	Pou3f1
Phlda2.5	3.12985e-261	-1.53553	0.127	0.581	5.75767e-257	13	Phlda2
Rpl18	3.41388e-252	0.346786	0.556	0.206	6.28017e-248	13	Rpl18
Gm6472	1.53926e-250	0.271697	0.394	0.112	2.83162e-246	13	Gm6472
Ptms	3.55819e-250	0.277431	0.343	0.088	6.54564e-246	13	Ptms
Hnrnpm	1.00894e-248	0.530673	0.836	0.517	1.85605e-244	13	Hnrnpm
Uqcrb	1.5919e-244	0.357279	0.58	0.226	2.92845e-240	13	Uqcrb
Rps7	1.65599e-244	0.251979	0.346	0.09	3.04636e-240	13	Rps7
Serbp1.2	2.38015e-242	0.609671	0.973	0.832	4.37853e-238	13	Serbp1
Ddx18	6.36346e-242	0.295116	0.441	0.139	1.17062e-237	13	Ddx18
Pdap1	1.24384e-241	0.472074	0.765	0.405	2.28817e-237	13	Pdap1
Smarca5	2.84087e-241	0.308576	0.449	0.144	5.22606e-237	13	Smarca5
Hdgf	7.47882e-238	0.381294	0.64	0.276	1.3758e-233	13	Hdgf
Npm1.3	5.31477e-234	0.446463	0.978	0.85	9.77705e-230	13	Npm1
Arglu1	1.41481e-233	0.357283	0.542	0.207	2.60268e-229	13	Arglu1
Gm1673.3	3.42115e-232	0.357257	0.59	0.225	6.29355e-228	13	Gm1673
Rps11	2.44131e-228	0.442229	0.799	0.45	4.49104e-224	13	Rps11
Ubb.2	3.01735e-228	0.572103	0.922	0.76	5.55071e-224	13	Ubb
Snrpf	1.36162e-225	0.291751	0.446	0.148	2.50483e-221	13	Snrpf
Nmt1	1.93681e-225	0.409907	0.707	0.35	3.56295e-221	13	Nmt1
Ndufc1	4.05509e-225	0.392634	0.656	0.295	7.45975e-221	13	Ndufc1
Bzw1	1.16171e-223	0.517831	0.841	0.545	2.13709e-219	13	Bzw1
Krt18.4	1.71983e-219	-0.778265	0.828	0.941	3.16381e-215	13	Krt18
Pelp1	6.84454e-218	0.322418	0.44	0.151	1.25912e-213	13	Pelp1
Rps26	2.10478e-213	0.43261	0.863	0.523	3.87195e-209	13	Rps26
Wbp5.1	7.31884e-212	0.451888	0.96	0.783	1.34637e-207	13	Wbp5
Rbm25	1.44933e-211	0.527261	0.908	0.695	2.66618e-207	13	Rbm25
Hmgn1	7.46515e-210	0.448907	0.859	0.553	1.37329e-205	13	Hmgn1
Wbp11	3.98348e-205	0.421696	0.699	0.367	7.32801e-201	13	Wbp11
Rpl18a	1.38141e-202	0.304699	0.476	0.178	2.54124e-198	13	Rpl18a
Hnrnpab	9.80203e-200	0.459582	0.751	0.423	1.80318e-195	13	Hnrnpab
H3f3b.1	6.72597e-196	0.449284	0.831	0.512	1.23731e-191	13	H3f3b
Rps8	2.44172e-194	0.347354	0.58	0.252	4.49179e-190	13	Rps8
Bola2	4.10256e-191	0.311285	0.552	0.232	7.54707e-187	13	Bola2
Rps15	1.98849e-183	0.336059	0.674	0.336	3.65802e-179	13	Rps15
Ythdc1	1.05155e-181	0.307865	0.413	0.151	1.93443e-177	13	Ythdc1
Dnajc8	2.68731e-180	0.417179	0.8	0.507	4.94357e-176	13	Dnajc8
Rpl36al	3.10395e-180	0.291445	0.508	0.209	5.71003e-176	13	Rpl36al
Ddx21	1.58269e-179	0.410779	0.71	0.396	2.91151e-175	13	Ddx21
Lyar.2	7.34389e-178	0.401586	0.701	0.385	1.35098e-173	13	Lyar
Atrx.1	1.58139e-176	0.467106	0.744	0.434	2.90913e-172	13	Atrx
Tomm7	1.67297e-175	0.334099	0.67	0.332	3.0776e-171	13	Tomm7
Rrp15	1.88164e-175	0.399668	0.616	0.315	3.46147e-171	13	Rrp15
Acin1	2.72622e-174	0.444523	0.765	0.486	5.01515e-170	13	Acin1
Kdm1a	1.32186e-173	0.29016	0.442	0.17	2.4317e-169	13	Kdm1a
Tbrg1.1	5.26985e-173	-0.594685	0.517	0.747	9.69442e-169	13	Tbrg1
Cox6c	2.87558e-170	0.373391	0.824	0.499	5.28991e-166	13	Cox6c
Tpm3	1.61267e-169	0.338367	0.59	0.289	2.96667e-165	13	Tpm3
Igf2.2	9.29589e-163	-0.651055	0.5	0.758	1.71007e-158	13	Igf2
Nolc1.1	2.46655e-162	0.456471	0.742	0.453	4.53747e-158	13	Nolc1
Lgals1.2	2.40349e-161	-0.567126	0.491	0.731	4.42147e-157	13	Lgals1
Rpl32	8.44927e-161	0.373738	0.949	0.762	1.55433e-156	13	Rpl32
Bsg.1	5.10847e-160	-0.562798	0.398	0.682	9.39753e-156	13	Bsg
Hnrnpc	2.06251e-159	0.422605	0.865	0.642	3.79419e-155	13	Hnrnpc
Rhox6.3	4.19824e-154	-0.832762	0.201	0.533	7.72309e-150	13	Rhox6
H2-D1.1	4.6115e-154	-0.588132	0.124	0.467	8.48332e-150	13	H2-D1
Sumo1	3.80262e-151	0.253715	0.495	0.215	6.99531e-147	13	Sumo1
Hspd1.1	5.01675e-150	0.383241	0.832	0.567	9.22881e-146	13	Hspd1
Rpl14.1	1.00245e-149	0.351411	0.865	0.565	1.8441e-145	13	Rpl14
Tceb2.1	4.42753e-148	0.318265	0.748	0.431	8.14488e-144	13	Tceb2
Hsp90ab1.1	1.9169e-146	0.283179	1	0.994	3.52633e-142	13	Hsp90ab1
Aldoa.1	2.44538e-145	-0.475912	0.516	0.74	4.49853e-141	13	Aldoa
Snrpd2	5.73273e-145	0.254243	0.48	0.209	1.05459e-140	13	Snrpd2
Rpl7l1	9.47998e-144	0.280691	0.49	0.223	1.74394e-139	13	Rpl7l1
Mrpl33.2	1.35873e-143	0.311385	0.661	0.346	2.49952e-139	13	Mrpl33
Rplp1	1.19802e-142	0.351456	0.819	0.543	2.20387e-138	13	Rplp1
Rhox5.3	2.45926e-142	0.282983	0.999	0.98	4.52405e-138	13	Rhox5
Psip1	6.7408e-142	0.31463	0.581	0.294	1.24004e-137	13	Psip1
Rpf2	1.5419e-141	0.269887	0.486	0.218	2.83648e-137	13	Rpf2
Prrc2c.1	1.59425e-141	0.437727	0.848	0.636	2.93278e-137	13	Prrc2c
Eif5b	5.59402e-140	0.425094	0.828	0.588	1.02908e-135	13	Eif5b
Mybbp1a	8.30507e-138	0.386726	0.616	0.35	1.5278e-133	13	Mybbp1a
Rbbp7.2	1.20891e-137	-0.520344	0.638	0.797	2.22392e-133	13	Rbbp7
2200002D01Rik	7.59729e-137	0.252796	0.434	0.183	1.3976e-132	13	2200002D01Rik
Rpf1	8.72277e-136	0.281855	0.482	0.224	1.60464e-131	13	Rpf1
Tbca	8.35761e-135	0.272444	0.499	0.234	1.53747e-130	13	Tbca
S100a6.3	1.03145e-133	0.335064	0.734	0.429	1.89745e-129	13	S100a6
Sltm	2.29751e-133	0.384858	0.479	0.232	4.22649e-129	13	Sltm
Cfl1	1.28687e-130	0.282606	0.538	0.264	2.36732e-126	13	Cfl1
Rbm8a	2.05148e-130	0.3124	0.656	0.377	3.77391e-126	13	Rbm8a
Eef1a1.1	8.51513e-130	0.310902	0.747	0.451	1.56644e-125	13	Eef1a1
S100a11	1.31311e-129	0.28812	0.515	0.248	2.4156e-125	13	S100a11
Rps5	2.03572e-129	-0.319901	0.973	0.985	3.7449e-125	13	Rps5
Ptp4a2	1.32212e-128	0.297456	0.546	0.274	2.43216e-124	13	Ptp4a2
Cox17	3.03331e-128	0.27577	0.597	0.309	5.58008e-124	13	Cox17
Fcf1	2.38066e-127	0.286361	0.527	0.266	4.37946e-123	13	Fcf1
Nucks1	3.19496e-126	0.321515	0.679	0.407	5.87744e-122	13	Nucks1
Cdk11b	1.15642e-123	0.369666	0.638	0.38	2.12734e-119	13	Cdk11b
Rdx	1.6467e-123	0.351417	0.716	0.458	3.02927e-119	13	Rdx
Atxn10.1	6.95245e-123	-0.448891	0.352	0.61	1.27897e-118	13	Atxn10
Sparc.2	2.11559e-122	0.322889	0.872	0.563	3.89185e-118	13	Sparc
Atp5j2	4.00265e-122	0.285552	0.634	0.353	7.36328e-118	13	Atp5j2
Ube2k	4.28365e-117	0.334911	0.784	0.545	7.8802e-113	13	Ube2k
Krt19.2	1.61034e-116	-0.493784	0.107	0.397	2.96238e-112	13	Krt19
Apoc1	1.72217e-113	0.268886	0.478	0.233	3.1681e-109	13	Apoc1
Dnm1l	1.70808e-112	0.294937	0.573	0.323	3.14219e-108	13	Dnm1l
Rsl1d1	2.09884e-112	0.338822	0.789	0.555	3.86102e-108	13	Rsl1d1
Metap2	2.56434e-112	0.29568	0.727	0.466	4.71735e-108	13	Metap2
Nop56	7.60528e-112	0.28234	0.62	0.353	1.39907e-107	13	Nop56
Vps36	9.51516e-112	0.317069	0.628	0.374	1.75041e-107	13	Vps36
Trap1a	1.48372e-110	0.381237	0.808	0.588	2.72944e-106	13	Trap1a
Nap1l1	6.9942e-110	0.262453	0.58	0.324	1.28665e-105	13	Nap1l1
Rps14	6.79595e-109	0.278158	0.987	0.886	1.25018e-104	13	Rps14
H2-K1	2.11878e-108	-0.412467	0.12	0.399	3.89771e-104	13	H2-K1
mt-Nd2.1	9.67933e-107	0.300934	0.751	0.491	1.78061e-102	13	mt-Nd2
Esf1	1.5203e-106	0.317968	0.569	0.327	2.79675e-102	13	Esf1
Nsrp1	6.3981e-106	0.298696	0.507	0.271	1.17699e-101	13	Nsrp1
Cdkn1c.3	4.42009e-105	-0.639857	0.264	0.508	8.13119e-101	13	Cdkn1c
Hat1.1	1.97392e-104	-0.421717	0.397	0.622	3.63122e-100	13	Hat1
Atp6v1g1	1.13779e-101	0.255474	0.563	0.313	2.09309e-97	13	Atp6v1g1
Plac1.3	4.75002e-99	-0.458264	0.007	0.247	8.73813e-95	13	Plac1
Atox1.1	6.14642e-98	0.2839	0.813	0.555	1.1307e-93	13	Atox1
Anxa2.2	6.34565e-98	-0.410306	0.271	0.518	1.16735e-93	13	Anxa2
2810004N23Rik	2.66815e-96	0.268901	0.576	0.331	4.90833e-92	13	2810004N23Rik
Slc38a4	4.05614e-95	-0.341948	0.077	0.328	7.46168e-91	13	Slc38a4
Klhl13.1	6.07278e-90	-0.369839	0.386	0.611	1.11715e-85	13	Klhl13
Arpc2	9.86748e-86	-0.281467	0.857	0.913	1.81522e-81	13	Arpc2
Wdr43	1.38805e-85	0.26128	0.723	0.495	2.55345e-81	13	Wdr43
Dynll1.1	1.61234e-85	0.25914	0.852	0.628	2.96606e-81	13	Dynll1
Slc2a1.1	2.06079e-84	-0.316218	0.106	0.345	3.79103e-80	13	Slc2a1
Cct4	1.15474e-83	-0.326758	0.478	0.662	2.12426e-79	13	Cct4
Sept4.1	1.36915e-83	-0.360964	0.097	0.333	2.51869e-79	13	2004-09-01
Eif5a.1	4.3766e-83	0.260924	0.692	0.459	8.0512e-79	13	Eif5a
Gjb5.2	6.16677e-83	-0.309998	0.086	0.319	1.13444e-78	13	Gjb5
Rhox9.1	6.18133e-83	-0.527054	0.095	0.329	1.13712e-78	13	Rhox9
Sh3glb1	3.39856e-82	0.253364	0.437	0.238	6.25199e-78	13	Sh3glb1
P4hb.1	4.12541e-82	-0.331384	0.076	0.305	7.58911e-78	13	P4hb
Eif4g1	6.91508e-82	0.265453	0.566	0.355	1.2721e-77	13	Eif4g1
Slc2a3.1	4.22392e-80	-0.356588	0.048	0.267	7.77033e-76	13	Slc2a3
Ctnna1.1	2.91065e-79	-0.364516	0.49	0.657	5.35443e-75	13	Ctnna1
Calm2.1	4.87599e-79	0.255033	0.921	0.762	8.96986e-75	13	Calm2
Slk	8.65514e-79	0.290035	0.416	0.227	1.5922e-74	13	Slk
Acadl	7.46829e-77	-0.320964	0.092	0.314	1.37387e-72	13	Acadl
Actb	2.75608e-74	-0.258025	0.994	0.998	5.07008e-70	13	Actb
Peg10	1.29368e-73	-0.317344	0.09	0.306	2.37985e-69	13	Peg10
Incenp	4.3692e-73	0.307219	0.474	0.286	8.03758e-69	13	Incenp
Nars	6.37746e-73	0.28592	0.767	0.571	1.1732e-68	13	Nars
Ldha.1	1.90444e-71	-0.326287	0.376	0.569	3.50341e-67	13	Ldha
Eif2ak2	1.17255e-70	-0.272929	0.119	0.335	2.15703e-66	13	Eif2ak2
Xist	2.08e-70	-0.353262	0.155	0.367	3.82636e-66	13	Xist
Pnn	2.56136e-70	0.268708	0.599	0.401	4.71188e-66	13	Pnn
Sin3b.3	1.52967e-69	-0.459553	0.318	0.507	2.81398e-65	13	Sin3b
Cnn2	7.57978e-69	-0.286489	0.2	0.416	1.39438e-64	13	Cnn2
Lgals9	5.30993e-67	-0.256543	0.027	0.211	9.76815e-63	13	Lgals9
Trip12.1	1.25596e-65	-0.322426	0.273	0.469	2.31046e-61	13	Trip12
Cd63.2	3.75567e-64	-0.285209	0.929	0.958	6.90893e-60	13	Cd63
Tagln2	3.43731e-63	-0.324351	0.507	0.648	6.32328e-59	13	Tagln2
Peg3	5.63348e-63	-0.3135	0.161	0.363	1.03634e-58	13	Peg3
Cct3	3.88175e-62	-0.282269	0.279	0.473	7.14087e-58	13	Cct3
Atp5b	1.47349e-61	-0.27865	0.669	0.755	2.71063e-57	13	Atp5b
Canx	7.21572e-61	-0.260175	0.683	0.774	1.3274e-56	13	Canx
Psap	1.28021e-60	-0.267621	0.116	0.31	2.35507e-56	13	Psap
Ero1l.2	3.93046e-59	-0.262419	0.064	0.244	7.23047e-55	13	Ero1l
Gjb3.1	8.75259e-57	-0.263551	0.181	0.371	1.61013e-52	13	Gjb3
Krt8.2	1.29639e-55	-0.331219	0.311	0.49	2.38484e-51	13	Krt8
Klf6.2	1.42574e-52	-0.297426	0.376	0.544	2.62279e-48	13	Klf6
Clta.1	2.96207e-52	-0.25889	0.522	0.648	5.44902e-48	13	Clta
Hdlbp	4.16639e-50	-0.259917	0.305	0.475	7.6645e-46	13	Hdlbp
Ctsb.1	2.07981e-49	-0.266018	0.18	0.356	3.82602e-45	13	Ctsb
Hspa9	6.23091e-49	-0.267858	0.418	0.564	1.14624e-44	13	Hspa9
Tmem37	9.64969e-48	-0.263402	0.122	0.288	1.77516e-43	13	Tmem37
L1td1	2.75907e-42	0.27757	0.573	0.438	5.07559e-38	13	L1td1
Lgals3.2	9.02128e-41	-0.357184	0.162	0.316	1.65955e-36	13	Lgals3
Car4	2.34866e-40	-0.301476	0.137	0.286	4.3206e-36	13	Car4
Sct.1	1.21991e-30	-0.259247	0.189	0.323	2.24414e-26	13	Sct
Rpl13.2	0	0.859775	0.926	0.39	0	14	Rpl13
Gm10263.1	0	0.562807	0.661	0.161	0	14	Gm10263
Rpl22.4	4.1166e-302	0.827074	0.975	0.581	7.5729e-298	14	Rpl22
Gm11942.1	2.70342e-276	0.460775	0.587	0.149	4.97321e-272	14	Gm11942
Rpl18-ps1	6.05782e-276	0.584327	0.688	0.212	1.1144e-271	14	Rpl18-ps1
Rpl37.3	1.92416e-261	0.727079	0.936	0.465	3.53968e-257	14	Rpl37
Rpsa	4.1973e-253	0.30638	0.387	0.071	7.72135e-249	14	Rpsa
Ybx1.6	6.37718e-252	0.765197	0.979	0.632	1.17315e-247	14	Ybx1
Rps8.1	4.03697e-241	0.546809	0.719	0.253	7.42641e-237	14	Rps8
Sparc.3	3.00485e-233	0.734717	0.962	0.565	5.52772e-229	14	Sparc
Rpl37a.1	6.16436e-202	0.497064	0.7	0.262	1.134e-197	14	Rpl37a
Rps15a.1	2.17029e-201	0.525782	0.767	0.328	3.99246e-197	14	Rps15a
Rpl23.1	2.57682e-192	0.540464	0.811	0.387	4.74031e-188	14	Rpl23
Rpl18.1	1.65905e-183	0.439865	0.605	0.209	3.05199e-179	14	Rpl18
Rpl39.1	1.75209e-182	0.459995	0.674	0.26	3.22315e-178	14	Rpl39
Rps19.3	4.01809e-179	0.523711	0.98	0.7	7.39168e-175	14	Rps19
Pou3f1.1	1.04152e-178	0.343671	0.394	0.096	1.91597e-174	14	Pou3f1
Rps24.1	9.51059e-173	0.539673	0.882	0.526	1.74957e-168	14	Rps24
Phlda2.6	6.1601e-171	-1.65256	0.045	0.578	1.13321e-166	14	Phlda2
Rpl32.1	1.84267e-158	0.508823	0.976	0.764	3.38977e-154	14	Rpl32
Gm1673.4	8.02257e-156	0.425261	0.623	0.228	1.47583e-151	14	Gm1673
Krt18.5	3.36922e-155	-0.897785	0.793	0.94	6.19801e-151	14	Krt18
Rpl14-ps1.1	1.32286e-152	0.323766	0.485	0.152	2.43353e-148	14	Rpl14-ps1
Ubb.3	2.01382e-152	0.572881	0.972	0.761	3.70462e-148	14	Ubb
Apoc1.1	8.56228e-151	0.456729	0.605	0.234	1.57512e-146	14	Apoc1
Rhox5.4	5.46608e-144	0.446889	0.995	0.98	1.00554e-139	14	Rhox5
Hes1	1.30625e-139	0.252534	0.307	0.073	2.40298e-135	14	Hes1
Eif2s2.4	2.26543e-137	0.551453	0.926	0.647	4.16748e-133	14	Eif2s2
Tbrg1.2	1.41808e-135	-0.707993	0.383	0.746	2.6087e-131	14	Tbrg1
Ndufa12.1	6.92779e-130	0.412728	0.67	0.303	1.27444e-125	14	Ndufa12
Rplp2.1	3.91821e-126	0.410831	0.79	0.422	7.20794e-122	14	Rplp2
Tmsb10.1	3.46443e-125	0.451712	0.751	0.393	6.37317e-121	14	Tmsb10
Lgals1.3	2.22324e-121	-0.668035	0.401	0.73	4.08988e-117	14	Lgals1
S100a11.1	5.92289e-120	0.401241	0.579	0.25	1.08958e-115	14	S100a11
Rpl14.2	2.28218e-115	0.428722	0.868	0.568	4.19829e-111	14	Rpl14
Rpl41.1	7.52426e-115	0.394559	0.742	0.382	1.38416e-110	14	Rpl41
Atrx.2	1.25208e-114	0.544869	0.759	0.437	2.30333e-110	14	Atrx
Fkbp3.5	1.77634e-113	0.498752	0.945	0.722	3.26776e-109	14	Fkbp3
Gm15920	1.04059e-110	0.258485	0.384	0.123	1.91426e-106	14	Gm15920
Trap1a.1	7.17955e-110	0.501734	0.839	0.59	1.32075e-105	14	Trap1a
Rpl35a.1	4.68415e-105	0.383793	0.699	0.363	8.61696e-101	14	Rpl35a
Smarca5.1	4.99419e-104	0.279157	0.417	0.148	9.18731e-100	14	Smarca5
H3f3b.2	5.05293e-103	0.459642	0.831	0.515	9.29537e-99	14	H3f3b
Calm1.3	5.89554e-100	-0.520272	0.7	0.885	1.08454e-95	14	Calm1
Pabpc1.2	9.52877e-100	0.365697	0.982	0.936	1.75291e-95	14	Pabpc1
Mif	3.98483e-98	0.399382	0.732	0.421	7.3305e-94	14	Mif
Rhox6.4	5.79756e-98	-0.927071	0.171	0.53	1.06652e-93	14	Rhox6
Rpl6	1.92548e-97	0.29101	0.431	0.164	3.5421e-93	14	Rpl6
Actb.1	5.90459e-95	-0.405658	0.989	0.998	1.08621e-90	14	Actb
Kdm1a.1	4.92998e-94	0.327135	0.437	0.172	9.06919e-90	14	Kdm1a
Cfl1.1	1.33012e-93	0.342264	0.571	0.266	2.4469e-89	14	Cfl1
Uqcrb.1	2.91328e-93	0.307452	0.52	0.23	5.35927e-89	14	Uqcrb
Set.1	1.62344e-91	0.291975	0.496	0.21	2.98649e-87	14	Set
Rps21.1	5.41819e-91	0.327294	0.641	0.323	9.96731e-87	14	Rps21
Wbp5.2	7.67246e-91	0.39637	0.95	0.785	1.41143e-86	14	Wbp5
Npm1.4	2.23435e-87	0.382208	0.962	0.851	4.11031e-83	14	Npm1
Eif5a.2	1.65756e-86	0.428707	0.743	0.461	3.04925e-82	14	Eif5a
S100a6.4	5.28756e-86	0.374546	0.752	0.432	9.72699e-82	14	S100a6
1700025G04Rik	9.95601e-85	0.302597	0.418	0.169	1.83151e-80	14	1700025G04Rik
Cox17.1	9.07863e-84	0.319009	0.617	0.312	1.6701e-79	14	Cox17
H2-D1.2	2.89767e-83	-0.584634	0.126	0.463	5.33056e-79	14	H2-D1
Ifitm2	3.02387e-83	0.252847	0.403	0.157	5.5627e-79	14	Ifitm2
Suz12	5.02609e-82	0.318809	0.534	0.252	9.246e-78	14	Suz12
Eef1a1.2	2.24465e-81	0.335838	0.759	0.454	4.12925e-77	14	Eef1a1
Rps20	2.79442e-79	0.356535	0.832	0.582	5.14062e-75	14	Rps20
Tomm7.1	8.59789e-79	0.296197	0.644	0.336	1.58167e-74	14	Tomm7
Ehd4	1.9662e-78	0.387646	0.68	0.396	3.61702e-74	14	Ehd4
Ndufc1.1	2.35855e-78	0.339671	0.584	0.299	4.33879e-74	14	Ndufc1
Paip1	1.34744e-77	0.299417	0.525	0.249	2.47875e-73	14	Paip1
Rps27l.3	5.29631e-76	0.349305	0.838	0.557	9.74309e-72	14	Rps27l
Cox6c.1	7.49175e-75	0.335142	0.796	0.503	1.37818e-70	14	Cox6c
Rps15.1	2.18234e-74	0.316295	0.616	0.34	4.01464e-70	14	Rps15
Klf6.3	9.93941e-74	-0.468596	0.222	0.544	1.82845e-69	14	Klf6
Rps26.1	3.53998e-73	0.348497	0.798	0.527	6.51215e-69	14	Rps26
Atp6v1g1.1	6.36233e-73	0.309687	0.587	0.316	1.17041e-68	14	Atp6v1g1
Bcr	5.74506e-72	0.250934	0.33	0.123	1.05686e-67	14	Bcr
Gm10260.1	1.78559e-71	0.279625	0.55	0.277	3.28477e-67	14	Gm10260
Ptp4a2.1	7.98267e-71	0.346604	0.533	0.277	1.46849e-66	14	Ptp4a2
Ptma.1	6.46758e-69	0.268035	0.482	0.231	1.18978e-64	14	Ptma
Rps3a1	1.19736e-68	0.258835	0.519	0.257	2.20266e-64	14	Rps3a1
Ncl.5	4.87438e-66	0.286423	0.996	0.979	8.96692e-62	14	Ncl
H2-K1.1	1.23427e-65	-0.430727	0.102	0.396	2.27057e-61	14	H2-K1
Cox7b.1	9.14101e-64	0.266005	0.628	0.352	1.68158e-59	14	Cox7b
Gas5.2	6.50697e-63	0.327508	0.868	0.643	1.19702e-58	14	Gas5
Ran	2.79124e-62	0.276283	0.538	0.291	5.13476e-58	14	Ran
Psip1.1	2.00439e-61	0.281381	0.547	0.297	3.68727e-57	14	Psip1
Rbbp7.3	2.34569e-60	-0.459676	0.647	0.795	4.31513e-56	14	Rbbp7
Gm15772.1	5.61555e-60	0.250292	0.514	0.264	1.03304e-55	14	Gm15772
Tuba1b	1.17924e-58	0.264441	0.506	0.267	2.16934e-54	14	Tuba1b
Tceb2.2	3.06463e-58	0.281842	0.693	0.435	5.6377e-54	14	Tceb2
Ppat.1	7.97871e-58	0.297268	0.544	0.305	1.46776e-53	14	Ppat
Klhl13.2	3.81433e-57	-0.381544	0.344	0.609	7.01684e-53	14	Klhl13
Eno1	8.45568e-57	0.359852	0.548	0.323	1.55551e-52	14	Eno1
Bsg.2	2.35601e-56	-0.450786	0.461	0.679	4.33412e-52	14	Bsg
Krt8.3	2.88378e-56	-0.451512	0.224	0.489	5.305e-52	14	Krt8
Plac1.4	5.01793e-56	-0.460858	0.001	0.245	9.23098e-52	14	Plac1
Rps3a3	6.96378e-55	0.258105	0.596	0.354	1.28106e-50	14	Rps3a3
Anxa2.3	2.77017e-53	-0.402065	0.267	0.516	5.09601e-49	14	Anxa2
Rplp0	4.00277e-53	0.297563	0.835	0.652	7.36349e-49	14	Rplp0
Sub1.4	6.57848e-53	0.258432	0.927	0.735	1.21018e-48	14	Sub1
Rhox9.2	1.57832e-52	-0.565333	0.076	0.326	2.90348e-48	14	Rhox9
Trip12.2	1.81896e-52	-0.361504	0.205	0.468	3.34615e-48	14	Trip12
Rps14.1	3.6528e-52	0.258265	0.966	0.887	6.7197e-48	14	Rps14
Morc4.1	3.03889e-51	0.260121	0.598	0.35	5.59035e-47	14	Morc4
Anp32b.3	6.36665e-50	0.292463	0.855	0.673	1.17121e-45	14	Anp32b
Rplp1.1	2.56215e-49	0.262365	0.79	0.546	4.71333e-45	14	Rplp1
Plet1.2	2.8112e-49	0.251575	0.481	0.256	5.17148e-45	14	Plet1
Serbp1.3	6.13206e-49	0.290069	0.926	0.834	1.12805e-44	14	Serbp1
Cpne3.2	6.74455e-49	0.264608	0.673	0.423	1.24073e-44	14	Cpne3
Nars.1	1.78427e-48	0.370049	0.758	0.573	3.28234e-44	14	Nars
Eif5b.1	1.74443e-46	0.357071	0.77	0.591	3.20905e-42	14	Eif5b
Cdkn1c.4	1.7054e-45	-0.550908	0.288	0.506	3.13725e-41	14	Cdkn1c
Apoe.1	3.28262e-45	0.284518	0.462	0.256	6.03871e-41	14	Apoe
Pfn1.2	1.09426e-44	0.26058	0.796	0.557	2.01299e-40	14	Pfn1
Ctnna1.2	2.2113e-44	-0.347215	0.456	0.655	4.06791e-40	14	Ctnna1
Ezh2	6.4501e-44	0.27839	0.552	0.342	1.18656e-39	14	Ezh2
Rdx.1	1.1298e-43	0.307882	0.66	0.461	2.07837e-39	14	Rdx
Rsrp1	2.89199e-43	-0.267118	0.088	0.316	5.32011e-39	14	Rsrp1
Cct3.1	7.61462e-43	-0.305716	0.242	0.472	1.40079e-38	14	Cct3
Ywhae	1.58502e-42	0.253269	0.884	0.709	2.9158e-38	14	Ywhae
Xist.1	6.45204e-42	-0.359453	0.142	0.365	1.18692e-37	14	Xist
Sct.2	3.03624e-41	-0.395318	0.105	0.322	5.58547e-37	14	Sct
Sf3b1	5.01627e-40	-0.275999	0.249	0.474	9.22793e-36	14	Sf3b1
P4hb.2	1.3142e-39	-0.311433	0.091	0.303	2.41759e-35	14	P4hb
Slc38a4.1	2.15231e-39	-0.29668	0.112	0.325	3.95939e-35	14	Slc38a4
Atxn10.2	9.36933e-39	-0.328075	0.419	0.606	1.72358e-34	14	Atxn10
Lgals9.1	2.28518e-38	-0.256384	0.021	0.209	4.20382e-34	14	Lgals9
Cald1.4	8.88677e-38	0.286878	0.816	0.639	1.63481e-33	14	Cald1
Krt19.3	3.75602e-37	-0.388272	0.185	0.394	6.90958e-33	14	Krt19
Hdlbp.1	1.37699e-36	-0.278822	0.259	0.474	2.53312e-32	14	Hdlbp
Eif2ak2.1	4.47479e-36	-0.256153	0.126	0.333	8.23183e-32	14	Eif2ak2
Hspa5.1	2.23512e-35	-0.314686	0.568	0.72	4.11173e-31	14	Hspa5
Hat1.2	9.74433e-35	-0.312346	0.442	0.62	1.79257e-30	14	Hat1
Fermt2	1.20024e-34	-0.286577	0.389	0.576	2.20796e-30	14	Fermt2
Sin3b.4	1.27413e-34	-0.411785	0.316	0.505	2.34389e-30	14	Sin3b
Fabp3	1.57118e-34	-0.328477	0.55	0.708	2.89035e-30	14	Fabp3
Gjb5.3	5.4568e-34	-0.268104	0.121	0.316	1.00383e-29	14	Gjb5
Cenpf.3	3.32775e-33	0.300094	0.572	0.387	6.12172e-29	14	Cenpf
Rbm39	3.73873e-33	-0.262538	0.398	0.586	6.87776e-29	14	Rbm39
Lgals3.3	1.33301e-32	-0.399577	0.122	0.315	2.4522e-28	14	Lgals3
Gjb3.2	1.52298e-32	-0.257742	0.17	0.369	2.80167e-28	14	Gjb3
Tagln2.1	1.5928e-31	-0.299509	0.506	0.647	2.93011e-27	14	Tagln2
Aldoa.2	2.01526e-30	-0.286118	0.617	0.736	3.70728e-26	14	Aldoa
Slc2a1.2	6.3715e-30	-0.261337	0.16	0.342	1.1721e-25	14	Slc2a1
H1f0	1.03803e-28	0.250777	0.451	0.292	1.90956e-24	14	H1f0
Slc2a3.2	1.99762e-27	-0.293903	0.098	0.264	3.67482e-23	14	Slc2a3
Peg10.1	3.4483e-25	-0.260952	0.142	0.304	6.34349e-21	14	Peg10
Ctsb.2	3.42576e-24	-0.250686	0.193	0.354	6.30202e-20	14	Ctsb
Malat1.2	7.33432e-23	-0.307747	0.893	0.934	1.34922e-18	14	Malat1
Car4.1	2.89313e-18	-0.252512	0.149	0.285	5.32219e-14	14	Car4
Pou3f1.2	1.39148e-83	0.433202	0.47	0.099	2.55977e-79	15	Pou3f1
Ybx1.7	6.54913e-78	0.792503	0.97	0.635	1.20478e-73	15	Ybx1
Eno1.1	5.82179e-76	0.713374	0.78	0.324	1.07098e-71	15	Eno1
Pcbp1	5.05012e-66	0.506106	0.599	0.191	9.2902e-62	15	Pcbp1
Ppp2ca	4.38131e-61	0.384754	0.466	0.122	8.05986e-57	15	Ppp2ca
Sparc.4	4.32469e-53	0.650964	0.905	0.568	7.95569e-49	15	Sparc
Rps14.2	6.88168e-48	-0.629072	0.578	0.889	1.26595e-43	15	Rps14
Phlda2.7	1.89292e-46	-1.59155	0.086	0.573	3.48221e-42	15	Phlda2
Fabp3.1	2.4503e-46	-0.736868	0.259	0.707	4.50758e-42	15	Fabp3
Lgals1.4	2.09243e-45	-0.752046	0.302	0.728	3.84924e-41	15	Lgals1
Hdgf.1	1.92218e-43	0.454708	0.647	0.282	3.53605e-39	15	Hdgf
Plet1.3	7.00139e-43	0.515909	0.612	0.258	1.28798e-38	15	Plet1
Rps9.1	6.36523e-42	-0.52898	0.668	0.9	1.17095e-37	15	Rps9
Aard.1	9.69521e-42	0.317062	0.341	0.091	1.78353e-37	15	Aard
Tubb6.1	2.23839e-39	0.514409	0.707	0.358	4.11775e-35	15	Tubb6
Malat1.3	2.26536e-39	-0.766824	0.78	0.934	4.16735e-35	15	Malat1
Gnas	5.17624e-39	0.47782	0.616	0.281	9.52222e-35	15	Gnas
Rrm2.1	5.52879e-39	0.487868	0.659	0.308	1.01708e-34	15	Rrm2
Cox6a1	1.84476e-38	-0.569702	0.332	0.735	3.39361e-34	15	Cox6a1
Rps5.1	3.14017e-37	-0.447007	0.961	0.985	5.77666e-33	15	Rps5
Ehd4.1	7.2931e-36	0.492101	0.728	0.398	1.34164e-31	15	Ehd4
mt-Rnr2	1.48546e-35	-0.797576	0.922	0.952	2.73265e-31	15	mt-Rnr2
Rhox6.5	7.92421e-34	-0.969382	0.129	0.527	1.45774e-29	15	Rhox6
Rtn4	8.41696e-34	0.359267	0.435	0.16	1.54838e-29	15	Rtn4
Rpl32.2	9.62421e-33	-0.55224	0.47	0.767	1.77047e-28	15	Rpl32
Tbrg1.3	1.37374e-31	-0.611773	0.448	0.743	2.52713e-27	15	Tbrg1
Tuba1b.1	1.84806e-31	0.361663	0.573	0.269	3.3997e-27	15	Tuba1b
Pkm.1	2.09422e-31	0.484961	0.759	0.499	3.85252e-27	15	Pkm
Jund	3.54542e-31	0.251577	0.315	0.094	6.52215e-27	15	Jund
Eif4a1	8.31437e-31	0.447447	0.737	0.476	1.52951e-26	15	Eif4a1
Eef1a1.3	9.12029e-30	0.408825	0.754	0.457	1.67777e-25	15	Eef1a1
Cd63.3	1.57121e-29	-0.47654	0.853	0.957	2.8904e-25	15	Cd63
Rps19.4	5.34318e-29	-0.579617	0.401	0.705	9.82932e-25	15	Rps19
Rps3	2.95666e-28	-0.38553	0.845	0.954	5.43908e-24	15	Rps3
Hnrnpl	6.40134e-28	0.267595	0.371	0.134	1.17759e-23	15	Hnrnpl
Eif4e	4.12862e-27	0.272854	0.435	0.175	7.59501e-23	15	Eif4e
Srsf2	5.83599e-27	0.251099	0.353	0.125	1.07359e-22	15	Srsf2
Bex1	5.01447e-26	-0.424377	0.634	0.877	9.22461e-22	15	Bex1
Atp5b.1	1.36398e-25	0.396037	0.892	0.752	2.50918e-21	15	Atp5b
Hnrnpab.1	2.49737e-25	0.40866	0.698	0.429	4.59415e-21	15	Hnrnpab
Paip1.1	8.36451e-25	0.325632	0.522	0.251	1.53874e-20	15	Paip1
Ldhb	2.24355e-24	0.321294	0.483	0.217	4.12724e-20	15	Ldhb
Cct8	3.66075e-24	0.377912	0.793	0.569	6.73432e-20	15	Cct8
Slc25a5.2	2.46056e-23	0.364326	0.698	0.416	4.52644e-19	15	Slc25a5
Rpl13a	3.50595e-23	-0.401184	0.556	0.804	6.44955e-19	15	Rpl13a
Cox4i1	4.7887e-22	-0.376432	0.565	0.796	8.8093e-18	15	Cox4i1
G3bp2	1.53619e-21	0.349762	0.797	0.573	2.82597e-17	15	G3bp2
Igf2.3	1.99723e-21	-0.567207	0.534	0.753	3.67411e-17	15	Igf2
Cstb.1	3.04576e-21	-0.360623	0.125	0.439	5.60299e-17	15	Cstb
Rps20.1	3.38889e-21	-0.390906	0.272	0.586	6.2342e-17	15	Rps20
Perp	4.67011e-21	0.338108	0.461	0.227	8.59114e-17	15	Perp
Ccnb1	2.6975e-20	0.286653	0.44	0.213	4.96232e-16	15	Ccnb1
H2-D1.3	3.97655e-20	-0.499719	0.159	0.46	7.31527e-16	15	H2-D1
Xist.2	7.32845e-20	-0.420322	0.073	0.363	1.34814e-15	15	Xist
Rhox9.3	3.45764e-19	-0.593378	0.047	0.324	6.36068e-15	15	Rhox9
Gas5.3	5.06101e-19	-0.439126	0.397	0.646	9.31023e-15	15	Gas5
Uqcrq.1	1.18134e-18	-0.396424	0.349	0.619	2.17319e-14	15	Uqcrq
Hint1	1.36523e-18	-0.34522	0.362	0.641	2.51148e-14	15	Hint1
Ddx5	1.76094e-18	0.330997	0.681	0.46	3.23942e-14	15	Ddx5
Rps24.2	1.93297e-18	-0.370844	0.259	0.531	3.5559e-14	15	Rps24
Cnbp	2.72403e-18	0.309267	0.858	0.708	5.01113e-14	15	Cnbp
Anxa5	2.9744e-18	0.293334	0.655	0.396	5.4717e-14	15	Anxa5
Marcksl1	3.49593e-18	0.316415	0.655	0.419	6.43112e-14	15	Marcksl1
Plac1.5	1.4894e-17	-0.459099	0	0.243	2.73991e-13	15	Plac1
Ftl1.1	1.58613e-17	-0.334342	0.599	0.803	2.91784e-13	15	Ftl1
Tmsb10.2	2.20215e-17	-0.345602	0.129	0.398	4.05108e-13	15	Tmsb10
Ubb.4	2.63766e-17	0.302852	0.914	0.763	4.85225e-13	15	Ubb
Sct.3	2.77786e-17	-0.441118	0.06	0.321	5.11015e-13	15	Sct
Dbi	6.40693e-17	-0.371039	0.28	0.539	1.17862e-12	15	Dbi
Cdkn1c.5	7.32382e-17	-0.610043	0.267	0.504	1.34729e-12	15	Cdkn1c
2410006H16Rik.2	1.02995e-16	-0.358272	0.099	0.354	1.89469e-12	15	2410006H16Rik
Cct5	1.07259e-16	0.302525	0.737	0.566	1.97313e-12	15	Cct5
Vapa	1.11704e-16	0.283993	0.677	0.434	2.0549e-12	15	Vapa
Cct7	1.27999e-16	0.312277	0.759	0.573	2.35467e-12	15	Cct7
Txn1	1.70085e-16	-0.338823	0.289	0.549	3.12888e-12	15	Txn1
Pcbp2	1.79685e-16	0.346564	0.733	0.568	3.30548e-12	15	Pcbp2
Umps	2.07182e-16	0.270751	0.483	0.264	3.81132e-12	15	Umps
Rps26.2	2.29079e-16	-0.356358	0.272	0.531	4.21414e-12	15	Rps26
Rrbp1	2.39644e-16	-0.344494	0.172	0.431	4.40849e-12	15	Rrbp1
Shfm1	3.3659e-16	-0.313986	0.177	0.446	6.19191e-12	15	Shfm1
2011-09-01	3.94717e-16	0.342117	0.547	0.336	7.26122e-12	15	2011-09-01
Adipor1	4.28311e-16	0.271842	0.53	0.316	7.87921e-12	15	Adipor1
Paics	4.73142e-16	0.298962	0.711	0.504	8.70393e-12	15	Paics
Hspd1.2	1.01143e-15	0.310275	0.759	0.572	1.86062e-11	15	Hspd1
Mif.1	1.14757e-15	-0.319676	0.168	0.425	2.11108e-11	15	Mif
B2m	1.92389e-15	-0.349908	0.276	0.517	3.5392e-11	15	B2m
Ndufa13	2.0038e-15	-0.290443	0.164	0.423	3.68618e-11	15	Ndufa13
Prdx6	3.48371e-15	0.287189	0.591	0.37	6.40863e-11	15	Prdx6
Atp5j	4.01647e-15	-0.31802	0.263	0.522	7.3887e-11	15	Atp5j
Rps10	5.80328e-15	-0.281095	0.155	0.41	1.06757e-10	15	Rps10
Psmb1	6.57618e-15	-0.308368	0.427	0.651	1.20975e-10	15	Psmb1
Chchd2.1	1.41318e-14	-0.301907	0.422	0.656	2.59969e-10	15	Chchd2
Rplp1.2	1.54187e-14	-0.305354	0.289	0.55	2.83642e-10	15	Rplp1
Vamp8	2.46029e-14	-0.264916	0.065	0.292	4.52594e-10	15	Vamp8
Tubb5	2.87568e-14	0.299235	0.797	0.675	5.29009e-10	15	Tubb5
Psmb6	2.92398e-14	-0.305375	0.47	0.678	5.37896e-10	15	Psmb6
Gm42418	5.40739e-14	-0.333364	0.073	0.297	9.94743e-10	15	Gm42418
Peg10.2	5.67232e-14	-0.324214	0.078	0.303	1.04348e-09	15	Peg10
Chchd10	7.28974e-14	-0.263285	0.082	0.306	1.34102e-09	15	Chchd10
Xaf1	8.24687e-14	-0.252184	0.022	0.228	1.51709e-09	15	Xaf1
Bzw1.1	1.82032e-13	0.275937	0.728	0.551	3.34867e-09	15	Bzw1
Fermt2.1	2.21292e-13	-0.307831	0.349	0.575	4.07088e-09	15	Fermt2
Ndufa7	2.30876e-13	-0.302373	0.241	0.468	4.2472e-09	15	Ndufa7
Cox6c.2	2.85985e-13	-0.322806	0.289	0.507	5.26097e-09	15	Cox6c
Arpc1b	3.45959e-13	0.280553	0.677	0.519	6.36427e-09	15	Arpc1b
G3bp1	4.10664e-13	0.251677	0.565	0.371	7.55457e-09	15	G3bp1
Hand1.1	4.38616e-13	0.319979	0.483	0.291	8.06877e-09	15	Hand1
Srsf7.3	7.8766e-13	0.270516	0.625	0.434	1.44898e-08	15	Srsf7
Cox7a2	1.24024e-12	-0.274336	0.224	0.446	2.28154e-08	15	Cox7a2
Banf1	1.26633e-12	-0.26034	0.31	0.547	2.32954e-08	15	Banf1
Calm1.4	1.27552e-12	-0.317356	0.81	0.883	2.34644e-08	15	Calm1
Btg2.2	1.28615e-12	-0.30115	0.125	0.34	2.36601e-08	15	Btg2
Cox6b1	3.05018e-12	-0.279195	0.276	0.493	5.61111e-08	15	Cox6b1
Rps27l.4	3.4317e-12	-0.324036	0.349	0.561	6.31296e-08	15	Rps27l
mt-Nd1.2	4.02456e-12	-0.316862	0.672	0.772	7.40358e-08	15	mt-Nd1
Sin3b.5	6.34316e-12	-0.463607	0.328	0.503	1.16689e-07	15	Sin3b
Snrpe	6.34411e-12	-0.259254	0.19	0.4	1.16706e-07	15	Snrpe
Psma2	6.72928e-12	-0.265831	0.31	0.515	1.23792e-07	15	Psma2
Bsg.3	7.88506e-12	-0.380039	0.526	0.677	1.45054e-07	15	Bsg
Ubxn1	1.60307e-11	-0.280589	0.267	0.468	2.94901e-07	15	Ubxn1
Ndufab1	2.21968e-11	-0.255157	0.159	0.368	4.08333e-07	15	Ndufab1
Slc2a3.3	3.17339e-11	-0.323345	0.073	0.262	5.83776e-07	15	Slc2a3
Sept4.2	5.89541e-11	-0.315029	0.134	0.328	1.08452e-06	15	2004-09-01
Tceb2.3	6.57443e-11	-0.268527	0.237	0.438	1.20943e-06	15	Tceb2
Gjb5.4	6.98497e-11	-0.25053	0.116	0.315	1.28496e-06	15	Gjb5
Peg3.1	7.22924e-11	-0.285946	0.155	0.359	1.32989e-06	15	Peg3
Rpl13.3	9.24215e-11	-0.308154	0.203	0.397	1.70019e-06	15	Rpl13
Eif2ak2.2	1.17109e-10	-0.251891	0.138	0.331	2.15434e-06	15	Eif2ak2
Psma7.1	1.28658e-10	-0.273965	0.599	0.727	2.3668e-06	15	Psma7
Gkap1	1.97457e-10	-0.251153	0.095	0.277	3.63242e-06	15	Gkap1
Hnrnpk	2.05227e-10	0.275652	0.599	0.456	3.77536e-06	15	Hnrnpk
Trip12.3	3.40518e-10	-0.288298	0.276	0.465	6.26416e-06	15	Trip12
Rpl37.4	5.11643e-10	-0.340617	0.289	0.471	9.41218e-06	15	Rpl37
Klhl13.3	5.57652e-10	-0.268873	0.409	0.606	1.02586e-05	15	Klhl13
Ctr9	8.30105e-10	-0.258347	0.207	0.395	1.52706e-05	15	Ctr9
Dynll1.2	9.45477e-10	-0.279699	0.461	0.633	1.7393e-05	15	Dynll1
Slc38a4.2	9.96197e-10	-0.257728	0.142	0.323	1.8326e-05	15	Slc38a4
Lgals3.4	2.42855e-09	-0.386001	0.138	0.314	4.46756e-05	15	Lgals3
Krt8.4	4.95456e-09	-0.28689	0.293	0.487	9.1144e-05	15	Krt8
Krt18.6	5.56941e-09	-0.411	0.948	0.938	0.000102455	15	Krt18
Tmsb4x.1	1.38499e-08	-0.276655	0.293	0.465	0.000254784	15	Tmsb4x
Krt19.4	2.54702e-08	-0.312849	0.224	0.392	0.00046855	15	Krt19
Car4.2	8.54192e-08	-0.291037	0.129	0.284	0.00157137	15	Car4
Mt1	3.12315e-06	-0.262556	0.151	0.28	0.0574534	15	Mt1
Sparc.5	0	0.656061	0.916	0.524	0	2	Sparc
Rpl13.4	0	0.630737	0.818	0.341	0	2	Rpl13
Ybx1.8	0	0.587091	0.886	0.603	0	2	Ybx1
Gm1673.5	0	0.54981	0.656	0.177	0	2	Gm1673
Eif2s2.5	0	0.540704	0.924	0.614	0	2	Eif2s2
Fkbp3.6	0	0.529513	0.959	0.693	0	2	Fkbp3
Rhox5.5	0	0.492084	0.999	0.977	0	2	Rhox5
Rpl14.3	0	0.483329	0.874	0.531	0	2	Rpl14
Eif5a.3	0	0.467668	0.761	0.425	0	2	Eif5a
Rps19.5	0	0.465484	0.932	0.674	0	2	Rps19
Rpl22.5	0	0.445886	0.886	0.547	0	2	Rpl22
Rpl32.3	0	0.439471	0.956	0.741	0	2	Rpl32
Npm1.5	0	0.429521	0.969	0.837	0	2	Npm1
Slc25a5.3	0	0.427672	0.736	0.375	0	2	Slc25a5
S100a6.5	0	0.42717	0.758	0.393	0	2	S100a6
Plet1.4	0	0.420103	0.565	0.219	0	2	Plet1
Ubb.5	0	0.401849	0.886	0.747	0	2	Ubb
Mif.2	0	0.401585	0.715	0.386	0	2	Mif
H3f3b.3	0	0.396772	0.769	0.486	0	2	H3f3b
Sub1.5	0	0.394826	0.924	0.712	0	2	Sub1
Rpl37.5	0	0.390139	0.76	0.432	0	2	Rpl37
Atox1.2	0	0.375099	0.816	0.527	0	2	Atox1
Ndufa12.2	0	0.373208	0.623	0.266	0	2	Ndufa12
Ly6a	0	0.372475	0.394	0.103	0	2	Ly6a
Fth1.1	0	0.368653	0.774	0.439	0	2	Fth1
Prdx1.1	0	0.367743	0.923	0.725	0	2	Prdx1
Pfn1.3	0	0.364047	0.82	0.525	0	2	Pfn1
Ldhb.1	0	0.362889	0.496	0.182	0	2	Ldhb
Snrpd3.3	0	0.362095	0.849	0.543	0	2	Snrpd3
Srsf7.4	0	0.361556	0.701	0.399	0	2	Srsf7
Cfl1.2	0	0.360992	0.561	0.231	0	2	Cfl1
Rps27l.5	0	0.36075	0.825	0.526	0	2	Rps27l
Rps8.2	0	0.3592	0.572	0.218	0	2	Rps8
Ehd4.2	0	0.357434	0.654	0.365	0	2	Ehd4
Dynll1.3	0	0.354426	0.857	0.603	0	2	Dynll1
Rplp0.1	0	0.353437	0.858	0.627	0	2	Rplp0
Nme1.1	0	0.348304	0.789	0.511	0	2	Nme1
Wbp5.3	0	0.347359	0.944	0.766	0	2	Wbp5
Mrpl33.3	0	0.339575	0.645	0.314	0	2	Mrpl33
Ddah1.1	0	0.336273	0.5	0.165	0	2	Ddah1
Paip1.2	0	0.328704	0.534	0.215	0	2	Paip1
Cpne3.3	0	0.32746	0.707	0.389	0	2	Cpne3
Cox6c.3	0	0.32708	0.769	0.472	0	2	Cox6c
Ndufab1.1	0	0.315509	0.631	0.332	0	2	Ndufab1
Cnih4	0	0.314933	0.663	0.372	0	2	Cnih4
Rps14.3	0	0.30392	0.977	0.876	0	2	Rps14
Rps20.2	0	0.303913	0.803	0.556	0	2	Rps20
Txn1.1	0	0.303056	0.785	0.517	0	2	Txn1
Mrpl42.1	0	0.302158	0.647	0.361	0	2	Mrpl42
Ncl.6	0	0.302111	0.997	0.977	0	2	Ncl
Anp32b.4	0	0.300168	0.848	0.652	0	2	Anp32b
Rps26.3	0	0.29766	0.774	0.499	0	2	Rps26
Tceb2.4	0	0.297136	0.692	0.405	0	2	Tceb2
Rrm2.2	0	0.295913	0.55	0.277	0	2	Rrm2
Zfp706	0	0.295794	0.702	0.436	0	2	Zfp706
Ppat.2	0	0.294172	0.551	0.275	0	2	Ppat
Gsto1	0	0.292409	0.509	0.227	0	2	Gsto1
Hsbp1	0	0.289717	0.568	0.295	0	2	Hsbp1
Bcr.1	0	0.28799	0.353	0.096	0	2	Bcr
Oaz1	0	0.286497	0.547	0.273	0	2	Oaz1
Psmb3	0	0.285402	0.646	0.382	0	2	Psmb3
Rps9.2	0	0.283802	0.977	0.889	0	2	Rps9
Pttg1.1	0	0.283801	0.65	0.399	0	2	Pttg1
Chchd2.2	0	0.283756	0.836	0.631	0	2	Chchd2
Car2.2	0	0.281225	0.564	0.327	0	2	Car2
Morc4.2	0	0.277339	0.595	0.321	0	2	Morc4
Tomm7.2	0	0.275377	0.584	0.308	0	2	Tomm7
Ifitm2.1	0	0.275358	0.4	0.128	0	2	Ifitm2
Pabpc1.3	0	0.273712	0.981	0.931	0	2	Pabpc1
Rps10.1	0	0.27054	0.638	0.379	0	2	Rps10
Gpx3	0	0.269344	0.457	0.213	0	2	Gpx3
Utf1	0	0.265088	0.348	0.109	0	2	Utf1
Apoc1.2	0	0.264504	0.455	0.21	0	2	Apoc1
Rps15a.2	0	0.26333	0.56	0.303	0	2	Rps15a
Atp5j2.1	0	0.258641	0.59	0.329	0	2	Atp5j2
S100a11.2	0	0.257853	0.47	0.225	0	2	S100a11
Minos1	0	0.257681	0.63	0.381	0	2	Minos1
Ndufa4	0	0.257152	0.683	0.433	0	2	Ndufa4
Rpl35a.2	0	0.254128	0.576	0.339	0	2	Rpl35a
Uqcr11	0	0.252625	0.54	0.285	0	2	Uqcr11
Timm10b	0	0.251349	0.362	0.12	0	2	Timm10b
Rps24.3	0	0.250472	0.741	0.503	0	2	Rps24
P4ha2.1	0	-0.253996	0.044	0.233	0	2	P4ha2
Ndrg1.1	0	-0.256092	0.025	0.207	0	2	Ndrg1
Gata2	0	-0.266486	0.015	0.236	0	2	Gata2
Lgals9.2	0	-0.267385	0.037	0.229	0	2	Lgals9
Gjb5.5	0	-0.282796	0.132	0.338	0	2	Gjb5
Eif2ak2.3	0	-0.284764	0.13	0.357	0	2	Eif2ak2
Rrbp1.1	0	-0.289213	0.248	0.454	0	2	Rrbp1
Hdlbp.2	0	-0.303878	0.283	0.496	0	2	Hdlbp
Acadl.1	0	-0.304797	0.132	0.332	0	2	Acadl
Slc38a4.3	0	-0.30576	0.132	0.348	0	2	Slc38a4
Klhl13.4	0	-0.328749	0.425	0.63	0	2	Klhl13
Sept4.3	0	-0.332099	0.142	0.352	0	2	2004-09-01
Klf6.4	0	-0.335881	0.364	0.564	0	2	Klf6
Anxa2.4	0	-0.337139	0.344	0.535	0	2	Anxa2
Peg10.3	0	-0.338147	0.1	0.328	0	2	Peg10
Atxn10.3	0	-0.347536	0.447	0.625	0	2	Atxn10
H2-K1.2	0	-0.366969	0.19	0.42	0	2	H2-K1
Xist.3	0	-0.391793	0.141	0.391	0	2	Xist
Trip12.4	0	-0.395665	0.224	0.496	0	2	Trip12
Ctnna1.3	0	-0.404703	0.471	0.677	0	2	Ctnna1
Krt19.5	0	-0.4209	0.191	0.418	0	2	Krt19
Rbbp7.4	0	-0.472014	0.686	0.808	0	2	Rbbp7
Krt8.5	0	-0.473175	0.244	0.518	0	2	Krt8
Lgals1.5	0	-0.481878	0.561	0.748	0	2	Lgals1
Plac1.6	0	-0.49441	0.009	0.273	0	2	Plac1
Sin3b.6	0	-0.503557	0.314	0.527	0	2	Sin3b
H2-D1.4	0	-0.550125	0.195	0.494	0	2	H2-D1
Igf2.4	0	-0.571927	0.596	0.773	0	2	Igf2
Rhox9.4	0	-0.602332	0.083	0.355	0	2	Rhox9
Tbrg1.4	0	-0.619621	0.506	0.773	0	2	Tbrg1
Malat1.4	0	-0.680473	0.827	0.948	0	2	Malat1
Cdkn1c.6	0	-0.756039	0.205	0.542	0	2	Cdkn1c
Krt18.7	0	-0.762622	0.854	0.95	0	2	Krt18
Rhox6.6	0	-0.980048	0.174	0.572	0	2	Rhox6
Phlda2.8	0	-1.55727	0.162	0.625	0	2	Phlda2
Hspa5.2	3.8475e-298	-0.330939	0.608	0.732	7.07786e-294	2	Hspa5
Peg3.2	5.46206e-297	-0.307223	0.183	0.381	1.0048e-292	2	Peg3
Bsg.4	5.72761e-297	-0.366279	0.57	0.69	1.05365e-292	2	Bsg
Ctr9.1	2.42367e-276	-0.26494	0.223	0.417	4.45858e-272	2	Ctr9
Psap.1	1.92388e-265	-0.259813	0.145	0.327	3.53917e-261	2	Psap
Hat1.3	3.7829e-264	-0.307175	0.5	0.633	6.95903e-260	2	Hat1
Sct.4	1.11287e-256	-0.352233	0.16	0.341	2.04724e-252	2	Sct
mt-Rnr2.1	2.75917e-243	-0.384433	0.943	0.953	5.07577e-239	2	mt-Rnr2
P4hb.3	2.91137e-242	-0.279343	0.148	0.32	5.35575e-238	2	P4hb
Lgals3.5	6.25767e-229	-0.399313	0.166	0.332	1.15116e-224	2	Lgals3
Slc2a3.4	1.43756e-228	-0.293764	0.118	0.281	2.64453e-224	2	Slc2a3
mt-Co1	3.21195e-214	-0.262269	0.369	0.53	5.90869e-210	2	mt-Co1
Mt1.1	0	0.843546	0.698	0.238	0	3	Mt1
Rpl37.6	0	0.591997	0.849	0.433	0	3	Rpl37
Rps19.6	0	0.49628	0.927	0.681	0	3	Rps19
Mrpl33.4	0	0.494367	0.701	0.318	0	3	Mrpl33
Snrpd3.4	0	0.431877	0.848	0.552	0	3	Snrpd3
Pfn1.4	0	0.419991	0.793	0.536	0	3	Pfn1
Ndufa3	0	0.412595	0.619	0.281	0	3	Ndufa3
Calm2.2	0	0.406433	0.926	0.749	0	3	Calm2
Cox17.2	0	0.400748	0.624	0.285	0	3	Cox17
Sub1.6	0	0.400129	0.909	0.72	0	3	Sub1
Atox1.3	0	0.398374	0.81	0.536	0	3	Atox1
Mt2	0	0.394701	0.488	0.195	0	3	Mt2
Eif2s2.6	0	0.391672	0.859	0.629	0	3	Eif2s2
Rps26.4	0	0.390935	0.794	0.505	0	3	Rps26
Rps27l.6	0	0.388147	0.815	0.535	0	3	Rps27l
Tomm7.3	0	0.38482	0.64	0.31	0	3	Tomm7
Wbp5.4	0	0.379874	0.911	0.775	0	3	Wbp5
Dynll1.4	0	0.37104	0.832	0.613	0	3	Dynll1
Tceb2.5	0	0.367846	0.708	0.411	0	3	Tceb2
Ndufc1.2	0	0.360212	0.581	0.275	0	3	Ndufc1
Shfm1.1	0	0.359411	0.706	0.419	0	3	Shfm1
Ndufab1.2	0	0.357693	0.638	0.34	0	3	Ndufab1
Uqcr10.1	0	0.354272	0.768	0.494	0	3	Uqcr10
Ndufa7.1	0	0.349982	0.712	0.444	0	3	Ndufa7
Cox6c.4	0	0.349794	0.763	0.481	0	3	Cox6c
Arpp19.1	0	0.348548	0.691	0.405	0	3	Arpp19
Gm1673.6	0	0.346762	0.506	0.206	0	3	Gm1673
Fkbp3.7	0	0.343646	0.915	0.705	0	3	Fkbp3
Ranbp1.2	0	0.342513	0.935	0.799	0	3	Ranbp1
Malat1.5	0	0.329978	0.983	0.929	0	3	Malat1
Id2.1	0	0.326934	0.816	0.606	0	3	Id2
Son	0	0.323238	0.664	0.43	0	3	Son
Pdap1.1	0	0.321461	0.653	0.389	0	3	Pdap1
Rpl41.2	0	0.310564	0.636	0.361	0	3	Rpl41
Mrpl42.2	0	0.309392	0.631	0.371	0	3	Mrpl42
Atp5k.1	0	0.309265	0.507	0.207	0	3	Atp5k
Uqcr11.1	0	0.29849	0.562	0.29	0	3	Uqcr11
Rbm25.1	0	0.297731	0.831	0.686	0	3	Rbm25
Uqcrq.2	0	0.297473	0.818	0.598	0	3	Uqcrq
Rps21.2	0	0.294556	0.575	0.302	0	3	Rps21
Metap2.1	0	0.291693	0.671	0.452	0	3	Metap2
Rhox5.6	0	0.290392	0.996	0.978	0	3	Rhox5
Nop56.1	0	0.290261	0.564	0.338	0	3	Nop56
Apoc1.3	0	0.289532	0.466	0.216	0	3	Apoc1
Tmem256	0	0.285937	0.544	0.3	0	3	Tmem256
Nmt1.1	0	0.283536	0.576	0.336	0	3	Nmt1
Cox6a1.1	0	0.282832	0.876	0.719	0	3	Cox6a1
Vimp	0	0.279944	0.525	0.283	0	3	Vimp
Cnih4.1	0	0.27794	0.618	0.385	0	3	Cnih4
Psmc1.2	0	0.277918	0.613	0.384	0	3	Psmc1
Ndufa4.1	0	0.272352	0.676	0.441	0	3	Ndufa4
Minos1.1	0	0.26924	0.622	0.389	0	3	Minos1
Rpl39.2	0	0.266301	0.495	0.242	0	3	Rpl39
Snrnp27	0	0.259661	0.472	0.237	0	3	Snrnp27
Ndufa12.3	0	0.255935	0.525	0.286	0	3	Ndufa12
H2-K1.3	0	-0.388822	0.156	0.416	0	3	H2-K1
Atxn10.4	0	-0.412358	0.354	0.629	0	3	Atxn10
Krt19.6	0	-0.444693	0.156	0.415	0	3	Krt19
Sin3b.7	0	-0.488802	0.278	0.525	0	3	Sin3b
H2-D1.5	0	-0.545203	0.176	0.487	0	3	H2-D1
Igf2.5	0	-0.556178	0.583	0.769	0	3	Igf2
Cdkn1c.7	0	-0.629113	0.245	0.529	0	3	Cdkn1c
Rhox6.7	0	-0.733973	0.268	0.551	0	3	Rhox6
Phlda2.9	0	-0.929737	0.36	0.593	0	3	Phlda2
S100a6.6	1.21163e-307	0.263433	0.649	0.414	2.22892e-303	3	S100a6
Plac1.7	2.94384e-304	-0.418028	0.051	0.261	5.41548e-300	3	Plac1
Hmgn1.1	6.25963e-304	0.275891	0.741	0.542	1.15152e-299	3	Hmgn1
Pfdn1	3.3341e-298	0.25756	0.59	0.378	6.13342e-294	3	Pfdn1
Krt18.8	9.75471e-296	-0.467215	0.91	0.941	1.79448e-291	3	Krt18
Anxa2.5	4.40603e-289	-0.345214	0.312	0.533	8.10533e-285	3	Anxa2
Rpl8.1	5.64204e-286	-0.314282	0.655	0.779	1.03791e-281	3	Rpl8
Rhox9.5	1.22716e-283	-0.510738	0.127	0.343	2.25748e-279	3	Rhox9
Krt8.6	3.84199e-281	-0.378419	0.291	0.505	7.06772e-277	3	Krt8
Cpne3.4	4.42469e-279	0.269078	0.616	0.407	8.13966e-275	3	Cpne3
Eef1a1.4	6.30002e-279	-0.303096	0.256	0.478	1.15895e-274	3	Eef1a1
Zfp706.1	3.65214e-274	0.255737	0.651	0.449	6.71847e-270	3	Zfp706
Peg10.4	2.10967e-273	-0.308076	0.11	0.321	3.88094e-269	3	Peg10
Eif5	3.96078e-262	0.268584	0.75	0.593	7.28625e-258	3	Eif5
Psap.2	8.8868e-261	-0.275487	0.118	0.324	1.63482e-256	3	Psap
Slc38a4.4	5.85867e-258	-0.280192	0.133	0.342	1.07776e-253	3	Slc38a4
Srrm1	5.99898e-254	0.252453	0.793	0.643	1.10357e-249	3	Srrm1
Atp5b.2	3.53282e-249	-0.280598	0.638	0.764	6.49898e-245	3	Atp5b
Acadl.2	7.62162e-249	-0.294328	0.126	0.327	1.40207e-244	3	Acadl
Ldha.2	1.91038e-231	-0.28225	0.391	0.582	3.51434e-227	3	Ldha
Fabp3.2	1.66926e-230	-0.328714	0.576	0.719	3.07077e-226	3	Fabp3
Car2.3	8.01763e-221	0.275628	0.522	0.337	1.47492e-216	3	Car2
Hspa9.1	4.23391e-220	-0.270592	0.394	0.577	7.78871e-216	3	Hspa9
P4hb.4	5.30349e-208	-0.281833	0.136	0.316	9.75631e-204	3	P4hb
Peg3.3	2.6799e-200	-0.287043	0.194	0.375	4.92995e-196	3	Peg3
Tagln2.2	8.56821e-186	-0.279074	0.524	0.657	1.57621e-181	3	Tagln2
Tbrg1.5	9.39786e-171	-0.286667	0.662	0.75	1.72883e-166	3	Tbrg1
Slc2a3.5	3.41281e-166	-0.278057	0.12	0.276	6.27821e-162	3	Slc2a3
Sept4.4	1.17375e-165	-0.262297	0.178	0.342	2.15924e-161	3	2004-09-01
Rbbp7.5	5.95914e-152	-0.27366	0.736	0.799	1.09624e-147	3	Rbbp7
Xist.4	1.21659e-130	-0.250517	0.234	0.375	2.23803e-126	3	Xist
Lgals3.6	5.19779e-87	-0.312634	0.214	0.323	9.56185e-83	3	Lgals3
Rhox6.8	0	1.33678	0.991	0.487	0	4	Rhox6
Rhox9.6	0	1.31055	0.868	0.279	0	4	Rhox9
H2-D1.6	0	0.391315	0.682	0.441	0	4	H2-D1
Tbrg1.6	0	0.370168	0.907	0.728	0	4	Tbrg1
Cdkn1c.8	0	0.35573	0.75	0.483	0	4	Cdkn1c
Krt18.9	0	0.311244	0.992	0.934	0	4	Krt18
Gm1673.7	2.63104e-289	-0.313718	0.029	0.25	4.84007e-285	4	Gm1673
Lgals1.6	7.74404e-285	0.302381	0.866	0.715	1.42459e-280	4	Lgals1
Sparc.6	3.95304e-270	-0.435651	0.366	0.586	7.27201e-266	4	Sparc
Cpne3.5	3.8951e-252	-0.338969	0.218	0.443	7.16542e-248	4	Cpne3
Klhl13.5	2.67769e-240	0.261832	0.783	0.591	4.92588e-236	4	Klhl13
Fth1.2	2.03671e-230	-0.332442	0.279	0.495	3.74673e-226	4	Fth1
H2-K1.4	4.64141e-222	0.290975	0.576	0.378	8.53835e-218	4	H2-K1
Eif2s2.7	8.22506e-205	-0.371089	0.516	0.661	1.51308e-200	4	Eif2s2
Atrx.3	1.66992e-204	-0.308355	0.251	0.456	3.07199e-200	4	Atrx
Id2.2	1.08228e-194	-0.338351	0.46	0.638	1.99096e-190	4	Id2
Wbp5.5	1.38582e-173	-0.279432	0.699	0.794	2.54935e-169	4	Wbp5
Fkbp3.8	1.10884e-162	-0.323336	0.65	0.73	2.03982e-158	4	Fkbp3
Pfn1.5	1.33748e-140	-0.2878	0.434	0.57	2.46043e-136	4	Pfn1
Rpl13.5	1.15104e-137	-0.255934	0.247	0.409	2.11746e-133	4	Rpl13
Rpl22.6	4.51949e-137	-0.313215	0.455	0.597	8.31405e-133	4	Rpl22
Car2.4	1.71571e-122	-0.265182	0.214	0.366	3.15623e-118	4	Car2
Rpl32.4	0	-0.350966	0.571	0.782	0	5	Rpl32
Rps19.7	0	-0.418513	0.514	0.719	0	5	Rps19
Rpl37.7	0	-0.454395	0.21	0.492	0	5	Rpl37
Rpl22.7	0	-0.45866	0.342	0.606	0	5	Rpl22
Ybx1.9	5.02412e-295	-0.471231	0.445	0.651	9.24237e-291	5	Ybx1
Ncl.7	3.32128e-294	-0.365456	0.971	0.98	6.10982e-290	5	Ncl
Rps26.5	5.14541e-290	-0.336034	0.295	0.55	9.4655e-286	5	Rps26
Rps14.4	2.86987e-280	-0.294825	0.778	0.897	5.27941e-276	5	Rps14
Rps24.4	8.22893e-261	-0.294708	0.3	0.55	1.51379e-256	5	Rps24
Snrpd3.5	2.38088e-233	-0.327272	0.387	0.594	4.37987e-229	5	Snrpd3
Hat1.4	7.71463e-232	0.294947	0.754	0.606	1.41918e-227	5	Hat1
Gm1673.8	2.45279e-226	-0.276115	0.054	0.248	4.51215e-222	5	Gm1673
Npm1.6	1.87276e-220	-0.303534	0.763	0.86	3.44513e-216	5	Npm1
Eif2s2.8	2.9703e-218	-0.369206	0.49	0.663	5.46417e-214	5	Eif2s2
Arpp19.2	7.18528e-200	-0.267172	0.239	0.447	1.3218e-195	5	Arpp19
Cox6c.5	2.65309e-190	-0.258819	0.314	0.522	4.88062e-186	5	Cox6c
Rpl41.3	2.93993e-188	-0.278597	0.203	0.401	5.4083e-184	5	Rpl41
Rps27l.7	4.96023e-178	-0.275253	0.386	0.575	9.12484e-174	5	Rps27l
Car2.5	2.09517e-154	-0.295267	0.193	0.367	3.85428e-150	5	Car2
Fkbp3.9	5.44985e-139	-0.283695	0.629	0.732	1.00255e-134	5	Fkbp3
Gas5.4	1.23698e-130	-0.26394	0.504	0.657	2.27556e-126	5	Gas5
Rpl13.6	6.60405e-130	-0.252626	0.252	0.408	1.21488e-125	5	Rpl13
Pfn1.6	2.20157e-128	-0.268408	0.426	0.571	4.05001e-124	5	Pfn1
Rhox9.7	1.88572e-16	-0.272917	0.294	0.326	3.46897e-12	5	Rhox9
mt-Cytb.2	0	0.448117	0.964	0.837	0	6	mt-Cytb
Id2.3	0	0.433621	0.831	0.608	0	6	Id2
Fth1.3	0	0.40607	0.715	0.459	0	6	Fth1
Nme1.2	0	0.349325	0.747	0.527	0	6	Nme1
Srsf7.5	0	0.345531	0.658	0.416	0	6	Srsf7
Prdx1.2	0	0.30058	0.885	0.737	0	6	Prdx1
Rhox5.7	0	0.284248	0.995	0.979	0	6	Rhox5
Tbrg1.7	0	-0.432546	0.578	0.755	0	6	Tbrg1
Krt18.10	0	-0.53833	0.903	0.941	0	6	Krt18
Malat1.6	0	-0.566841	0.863	0.94	0	6	Malat1
Igf2.6	0	-0.600934	0.53	0.77	0	6	Igf2
Cdkn1c.9	0	-0.688052	0.227	0.525	0	6	Cdkn1c
Rhox6.9	0	-0.796718	0.258	0.547	0	6	Rhox6
Phlda2.10	0	-1.15425	0.334	0.591	0	6	Phlda2
Gpx1.1	9.95911e-307	0.316738	0.845	0.706	1.83208e-302	6	Gpx1
Krt8.7	1.46718e-302	-0.417427	0.251	0.505	2.69902e-298	6	Krt8
Plac1.8	3.74087e-288	-0.439638	0.034	0.259	6.8817e-284	6	Plac1
Ngfrap1	2.49573e-284	0.267769	0.971	0.93	4.59115e-280	6	Ngfrap1
Ranbp1.3	4.12457e-277	0.269761	0.915	0.803	7.58755e-273	6	Ranbp1
Klf6.5	2.8293e-275	-0.370523	0.321	0.558	5.20477e-271	6	Klf6
Rhox9.8	2.09953e-264	-0.537902	0.112	0.341	3.8623e-260	6	Rhox9
Rrm2.3	4.18842e-262	0.258545	0.509	0.293	7.70502e-258	6	Rrm2
Nhp2.1	8.09016e-249	0.297763	0.728	0.562	1.48827e-244	6	Nhp2
Pfn1.7	3.04146e-226	0.287026	0.725	0.546	5.59508e-222	6	Pfn1
Cpne3.6	4.3853e-219	0.25036	0.617	0.411	8.06719e-215	6	Cpne3
H2-D1.7	9.94605e-212	-0.400889	0.275	0.474	1.82967e-207	6	H2-D1
mt-Nd1.3	1.87133e-211	0.259096	0.872	0.763	3.44249e-207	6	mt-Nd1
Lgals1.7	3.08348e-207	-0.342528	0.591	0.737	5.67237e-203	6	Lgals1
Peg10.5	1.31343e-198	-0.279781	0.12	0.316	2.41618e-194	6	Peg10
Sin3b.8	2.51878e-197	-0.434562	0.338	0.516	4.63355e-193	6	Sin3b
Rrbp1.2	1.08204e-195	-0.265381	0.239	0.445	1.99053e-191	6	Rrbp1
Xist.5	1.09281e-182	-0.310145	0.187	0.377	2.01033e-178	6	Xist
Krt19.7	1.52164e-181	-0.361275	0.217	0.405	2.79921e-177	6	Krt19
Ctnna1.4	3.39908e-161	-0.278211	0.516	0.664	6.25294e-157	6	Ctnna1
Sct.5	4.52179e-160	-0.333139	0.157	0.333	8.31828e-156	6	Sct
mt-Co1.1	6.92356e-158	-0.264283	0.343	0.525	1.27366e-153	6	mt-Co1
Acadl.3	2.78032e-154	-0.257584	0.151	0.322	5.11467e-150	6	Acadl
Peg3.4	6.01078e-154	-0.266369	0.196	0.371	1.10574e-149	6	Peg3
Sept4.5	1.77229e-147	-0.270422	0.171	0.34	3.2603e-143	6	2004-09-01
Rbbp7.6	1.94104e-128	-0.285092	0.723	0.799	3.57073e-124	6	Rbbp7
H2-K1.5	4.33385e-119	-0.257387	0.258	0.404	7.97254e-115	6	H2-K1
mt-Rnr2.2	1.68278e-114	-0.334961	0.943	0.952	3.09564e-110	6	mt-Rnr2
Lgals3.7	2.41663e-105	-0.347599	0.188	0.323	4.44563e-101	6	Lgals3
Bsg.5	3.05583e-83	-0.26017	0.615	0.681	5.6215e-79	6	Bsg
Cpne3.7	0	0.571236	0.809	0.403	0	7	Cpne3
Pfn1.8	0	0.553792	0.877	0.541	0	7	Pfn1
mt-Rnr2.3	0	0.467728	0.99	0.949	0	7	mt-Rnr2
Ncl.8	0	0.465025	0.999	0.978	0	7	Ncl
Slc25a5.4	0	0.447338	0.751	0.397	0	7	Slc25a5
Fkbp3.10	0	0.445176	0.952	0.71	0	7	Fkbp3
Lyar.3	0	0.431378	0.717	0.373	0	7	Lyar
Fth1.4	0	0.415881	0.778	0.46	0	7	Fth1
Plet1.5	0	0.404375	0.583	0.24	0	7	Plet1
Nolc1.2	0	0.401919	0.741	0.442	0	7	Nolc1
Ddah1.2	0	0.390327	0.559	0.183	0	7	Ddah1
Trnt1	0	0.381897	0.634	0.314	0	7	Trnt1
Npm1.7	0	0.36071	0.969	0.846	0	7	Npm1
Eif2s2.9	0	0.353348	0.888	0.636	0	7	Eif2s2
Nop58	0	0.352583	0.835	0.58	0	7	Nop58
Morc4.3	0	0.351807	0.652	0.335	0	7	Morc4
mt-Cytb.3	0	0.344196	0.962	0.84	0	7	mt-Cytb
Ranbp1.4	0	0.341438	0.958	0.802	0	7	Ranbp1
Nme1.3	0	0.33926	0.801	0.528	0	7	Nme1
G3bp1.1	0	0.330292	0.658	0.355	0	7	G3bp1
Ppat.3	0	0.325366	0.597	0.29	0	7	Ppat
Rrm2.4	0	0.324395	0.605	0.291	0	7	Rrm2
Wbp5.6	0	0.322796	0.938	0.778	0	7	Wbp5
Paip1.3	0	0.322351	0.543	0.234	0	7	Paip1
Slc25a4	0	0.322068	0.945	0.848	0	7	Slc25a4
Gm1673.9	0	0.320438	0.548	0.214	0	7	Gm1673
Cyr61	0	0.309838	0.371	0.087	0	7	Cyr61
Pabpc1.4	0	0.307957	0.987	0.934	0	7	Pabpc1
Cyp26a1	0	0.263257	0.263	0.044	0	7	Cyp26a1
Dkc1	0	0.260721	0.412	0.162	0	7	Dkc1
Akap17b	0	0.253031	0.334	0.091	0	7	Akap17b
Igf2.7	0	-0.584786	0.551	0.765	0	7	Igf2
Cdkn1c.10	0	-0.799724	0.145	0.525	0	7	Cdkn1c
Krt18.11	0	-0.851132	0.809	0.946	0	7	Krt18
Rhox6.10	0	-0.906508	0.192	0.546	0	7	Rhox6
Phlda2.11	0	-1.44881	0.201	0.594	0	7	Phlda2
Atrx.4	2.71818e-307	0.31812	0.704	0.425	5.00036e-303	7	Atrx
Rbbp7.7	3.0825e-294	-0.48123	0.669	0.801	5.67056e-290	7	Rbbp7
Krt8.8	9.91322e-290	-0.466956	0.215	0.502	1.82364e-285	7	Krt8
Rps26.6	2.49836e-287	0.304402	0.782	0.516	4.59599e-283	7	Rps26
Cnih4.2	1.03092e-286	0.286542	0.667	0.39	1.89649e-282	7	Cnih4
mt-Nd1.4	8.69691e-286	0.31447	0.917	0.763	1.59988e-281	7	mt-Nd1
Srsf7.6	3.73922e-285	0.29615	0.691	0.419	6.87867e-281	7	Srsf7
Rbm38	1.26216e-283	0.266912	0.509	0.257	2.32186e-279	7	Rbm38
Bsg.6	4.62902e-281	-0.4747	0.477	0.688	8.51554e-277	7	Bsg
Prdx1.3	1.57207e-269	0.289139	0.914	0.738	2.89199e-265	7	Prdx1
Tbrg1.8	1.40696e-267	-0.464586	0.606	0.75	2.58824e-263	7	Tbrg1
Mrpl42.3	2.8459e-260	0.271152	0.643	0.379	5.23532e-256	7	Mrpl42
Rpl22.8	5.15577e-259	0.262404	0.834	0.571	9.48455e-255	7	Rpl22
Gpx1.2	1.52371e-254	0.295232	0.887	0.706	2.80302e-250	7	Gpx1
Plac1.9	2.95126e-254	-0.461845	0.014	0.256	5.42914e-250	7	Plac1
Bzw1.2	5.74047e-250	0.293439	0.761	0.539	1.05602e-245	7	Bzw1
Ddx21.1	1.16153e-247	0.287545	0.631	0.389	2.13674e-243	7	Ddx21
Car2.6	1.143e-241	0.312669	0.589	0.34	2.10267e-237	7	Car2
Fabp3.3	8.91749e-239	-0.421925	0.542	0.716	1.64046e-234	7	Fabp3
Rrp1	7.06434e-235	0.283835	0.652	0.42	1.29956e-230	7	Rrp1
Sept4.6	1.90977e-232	-0.370457	0.092	0.342	3.51321e-228	7	2004-09-01
Rhox9.9	4.65109e-232	-0.564371	0.091	0.337	8.55615e-228	7	Rhox9
Lgals1.8	3.35921e-231	-0.417103	0.577	0.735	6.1796e-227	7	Lgals1
Sin3b.9	7.84004e-228	-0.507673	0.287	0.516	1.44225e-223	7	Sin3b
Psma7.2	9.73709e-225	0.271655	0.88	0.717	1.79123e-220	7	Psma7
Ptp4a2.2	1.33555e-223	0.254628	0.492	0.267	2.45687e-219	7	Ptp4a2
Pdap1.2	7.80619e-221	0.250918	0.641	0.399	1.43603e-216	7	Pdap1
Nhp2.2	1.07954e-213	0.272324	0.772	0.562	1.98591e-209	7	Nhp2
Sub1.7	2.55874e-213	0.255755	0.894	0.728	4.70706e-209	7	Sub1
U2surp	2.5603e-202	0.265182	0.695	0.485	4.70993e-198	7	U2surp
Gjb5.6	1.68752e-200	-0.301899	0.099	0.327	3.10435e-196	7	Gjb5
Atxn10.5	1.32366e-196	-0.353478	0.428	0.615	2.435e-192	7	Atxn10
Ctnna1.5	1.44971e-194	-0.3546	0.493	0.663	2.66689e-190	7	Ctnna1
Ybx1.10	1.43675e-191	-0.460508	0.501	0.644	2.64305e-187	7	Ybx1
Krt19.8	1.79347e-191	-0.410943	0.179	0.404	3.29926e-187	7	Krt19
H2-D1.8	1.26935e-182	-0.429605	0.264	0.471	2.33509e-178	7	H2-D1
Trip12.5	1.94372e-179	-0.321129	0.262	0.477	3.57566e-175	7	Trip12
Anxa2.6	5.06744e-177	-0.335052	0.315	0.525	9.32207e-173	7	Anxa2
Peg10.6	4.05075e-170	-0.297961	0.106	0.313	7.45177e-166	7	Peg10
Hat1.5	9.0776e-169	-0.332729	0.46	0.627	1.66992e-164	7	Hat1
Acadl.4	3.91668e-167	-0.301748	0.116	0.32	7.20513e-163	7	Acadl
Sct.6	8.16182e-161	-0.378478	0.131	0.331	1.50145e-156	7	Sct
Cd63.4	2.7409e-157	-0.278117	0.934	0.958	5.04215e-153	7	Cd63
mt-Co1.2	2.90751e-157	-0.331045	0.337	0.521	5.34865e-153	7	mt-Co1
Ctr9.2	5.8358e-152	-0.272822	0.205	0.406	1.07355e-147	7	Ctr9
Klf6.6	1.76634e-150	-0.322238	0.367	0.551	3.24936e-146	7	Klf6
Psap.3	1.97924e-148	-0.264803	0.126	0.316	3.64101e-144	7	Psap
Slc38a4.5	6.63346e-147	-0.27315	0.143	0.334	1.22029e-142	7	Slc38a4
Xist.6	5.2756e-140	-0.309041	0.185	0.373	9.705e-136	7	Xist
Lgals3.8	1.66119e-131	-0.405398	0.147	0.323	3.05593e-127	7	Lgals3
H2-K1.6	6.27564e-131	-0.297578	0.223	0.403	1.15447e-126	7	H2-K1
Slc2a3.6	1.0596e-113	-0.290083	0.112	0.271	1.94924e-109	7	Slc2a3
Malat1.7	2.25186e-48	-0.275477	0.937	0.934	4.14253e-44	7	Malat1
Sin3b.10	0	1.03019	0.904	0.482	0	8	Sin3b
Hbegf.1	0	0.950093	0.672	0.148	0	8	Hbegf
Sct.7	0	0.885842	0.694	0.3	0	8	Sct
Krt19.9	0	0.843005	0.787	0.371	0	8	Krt19
Lgals3.9	0	0.785768	0.74	0.291	0	8	Lgals3
Plac1.10	0	0.771553	0.741	0.216	0	8	Plac1
Krt18.12	0	0.769099	0.999	0.935	0	8	Krt18
Las1l	0	0.766897	0.75	0.32	0	8	Las1l
Tfrc.1	0	0.737925	0.638	0.179	0	8	Tfrc
Ctsb.3	0	0.736659	0.771	0.33	0	8	Ctsb
Sept4.7	0	0.675661	0.682	0.309	0	8	2004-09-01
Bsg.7	0	0.650642	0.911	0.664	0	8	Bsg
Slc16a1	0	0.628109	0.573	0.159	0	8	Slc16a1
Krt8.9	0	0.6275	0.797	0.47	0	8	Krt8
H2-D1.9	0	0.625675	0.785	0.442	0	8	H2-D1
Tbrg1.9	0	0.621462	0.945	0.731	0	8	Tbrg1
Cdkn1c.11	0	0.621263	0.834	0.486	0	8	Cdkn1c
Acadl.5	0	0.56917	0.679	0.289	0	8	Acadl
Gkap1.1	0	0.541327	0.662	0.256	0	8	Gkap1
Plbd1	0	0.538885	0.386	0.03	0	8	Plbd1
Nrk.1	0	0.516007	0.498	0.093	0	8	Nrk
Atxn10.6	0	0.513054	0.854	0.591	0	8	Atxn10
Rhox6.11	0	0.509544	0.85	0.509	0	8	Rhox6
Ugp2	0	0.478933	0.522	0.146	0	8	Ugp2
Lgals9.3	0	0.465509	0.532	0.19	0	8	Lgals9
Psap.4	0	0.455884	0.622	0.289	0	8	Psap
Gjb2	0	0.454501	0.361	0.059	0	8	Gjb2
Ero1l.3	0	0.445174	0.525	0.226	0	8	Ero1l
Igsf8	0	0.438218	0.44	0.118	0	8	Igsf8
P4hb.5	0	0.434259	0.576	0.286	0	8	P4hb
Ly6e	0	0.43202	0.583	0.303	0	8	Ly6e
Peg3.5	0	0.417108	0.639	0.344	0	8	Peg3
Rsad2.1	0	0.413402	0.419	0.105	0	8	Rsad2
Anxa1.1	0	0.400696	0.304	0.045	0	8	Anxa1
Lima1	0	0.390973	0.462	0.132	0	8	Lima1
Anxa4	0	0.390918	0.49	0.143	0	8	Anxa4
Slc2a1.3	0	0.38873	0.614	0.325	0	8	Slc2a1
Slc38a1	0	0.388041	0.524	0.211	0	8	Slc38a1
Peg10.7	0	0.369663	0.586	0.287	0	8	Peg10
Vamp8.1	0	0.368596	0.563	0.277	0	8	Vamp8
Ralb.1	0	0.358711	0.578	0.298	0	8	Ralb
Stx3	0	0.353533	0.44	0.126	0	8	Stx3
Tor1aip2	0	0.353248	0.491	0.209	0	8	Tor1aip2
Elf3.1	0	0.341124	0.433	0.137	0	8	Elf3
Batf3	0	0.330767	0.38	0.103	0	8	Batf3
P4ha2.2	0	0.329107	0.47	0.197	0	8	P4ha2
Gm2a	0	0.328918	0.427	0.163	0	8	Gm2a
Hexb	0	0.308601	0.36	0.095	0	8	Hexb
B3gnt7	0	0.29555	0.32	0.092	0	8	B3gnt7
Serpinb9b	0	0.28991	0.282	0.032	0	8	Serpinb9b
Lgalsl	0	0.283189	0.337	0.093	0	8	Lgalsl
Gadd45b	0	0.276359	0.345	0.109	0	8	Gadd45b
Slc22a18	0	0.274683	0.247	0.033	0	8	Slc22a18
Tor1aip1	0	0.271767	0.387	0.145	0	8	Tor1aip1
Zfp655	0	0.265198	0.394	0.145	0	8	Zfp655
Tmem150a	0	0.262772	0.336	0.094	0	8	Tmem150a
Nabp1	0	0.262026	0.319	0.095	0	8	Nabp1
Irf7	0	0.256073	0.334	0.102	0	8	Irf7
Prss8	0	0.25602	0.311	0.072	0	8	Prss8
Npm1.8	0	-0.513284	0.685	0.861	0	8	Npm1
Rhox5.8	0	-0.528806	0.926	0.983	0	8	Rhox5
Wbp5.7	0	-0.561261	0.514	0.801	0	8	Wbp5
Rpl22.9	0	-0.565256	0.278	0.602	0	8	Rpl22
Id2.4	0	-0.578725	0.31	0.641	0	8	Id2
Calm2.3	0	-0.606344	0.408	0.784	0	8	Calm2
Fkbp3.11	0	-0.696581	0.397	0.741	0	8	Fkbp3
Ncl.9	0	-0.696715	0.922	0.982	0	8	Ncl
Sparc.7	0	-0.711674	0.177	0.59	0	8	Sparc
Sri.1	8.94952e-304	0.394561	0.704	0.444	1.64635e-299	8	Sri
Sub1.8	2.92504e-303	-0.476329	0.518	0.748	5.38091e-299	8	Sub1
Map4k4	8.45986e-303	0.258962	0.385	0.153	1.55628e-298	8	Map4k4
Ndrg1.2	1.16016e-300	0.286559	0.422	0.174	2.13422e-296	8	Ndrg1
Cald1.5	1.2027e-298	-0.447639	0.351	0.656	2.21249e-294	8	Cald1
Phlda2.12	8.71224e-296	0.327812	0.872	0.556	1.6027e-291	8	Phlda2
Prdx1.4	4.12343e-291	-0.42216	0.538	0.759	7.58546e-287	8	Prdx1
Ngfrap1.1	5.52561e-291	-0.361717	0.831	0.938	1.01649e-286	8	Ngfrap1
Krt7.1	8.39406e-291	0.329272	0.543	0.275	1.54417e-286	8	Krt7
Calm1.5	2.35294e-290	0.439726	0.956	0.879	4.32846e-286	8	Calm1
Rps27l.8	1.08715e-286	-0.435863	0.272	0.576	1.99991e-282	8	Rps27l
Ybx1.11	1.94383e-284	-0.568329	0.398	0.648	3.57587e-280	8	Ybx1
Rps14.5	1.14418e-283	-0.368502	0.751	0.895	2.10484e-279	8	Rps14
Nme1.4	4.80188e-283	-0.431712	0.263	0.558	8.83355e-279	8	Nme1
Slc38a4.6	1.6355e-279	0.327438	0.583	0.309	3.00866e-275	8	Slc38a4
Ctnna1.6	4.48463e-279	0.353184	0.85	0.643	8.24992e-275	8	Ctnna1
Atrx.5	1.05664e-278	-0.433644	0.152	0.456	1.9438e-274	8	Atrx
Usp18.1	2.04717e-277	0.263677	0.409	0.172	3.76597e-273	8	Usp18
Snrpd3.6	4.01256e-274	-0.427987	0.297	0.593	7.38151e-270	8	Snrpd3
Hmgn1.2	8.78731e-274	-0.388254	0.276	0.575	1.61651e-269	8	Hmgn1
Gpx1.3	4.5529e-273	-0.406599	0.486	0.728	8.37551e-269	8	Gpx1
Rps9.3	3.50456e-268	-0.335529	0.79	0.905	6.44698e-264	8	Rps9
Rhox9.10	3.88382e-265	0.386776	0.587	0.31	7.14468e-261	8	Rhox9
Serbp1.4	7.61584e-259	-0.389687	0.69	0.843	1.40101e-254	8	Serbp1
Fth1.5	4.53577e-256	-0.437115	0.21	0.492	8.34401e-252	8	Fth1
Ranbp1.5	2.82603e-255	-0.381696	0.639	0.82	5.19877e-251	8	Ranbp1
Capg	8.77134e-252	0.269277	0.451	0.217	1.61357e-247	8	Capg
Xist.7	1.37308e-251	0.385598	0.604	0.35	2.52592e-247	8	Xist
Folr1	5.16056e-247	0.270305	0.369	0.16	9.49337e-243	8	Folr1
Ctsz	3.23349e-246	0.286543	0.493	0.253	5.94832e-242	8	Ctsz
Trim27	2.78105e-245	0.262622	0.465	0.228	5.11602e-241	8	Trim27
Bbx.1	4.03712e-243	0.301494	0.548	0.3	7.42668e-239	8	Bbx
Lgals1.9	8.8318e-242	0.344991	0.887	0.718	1.6247e-237	8	Lgals1
Rpl32.5	1.0814e-241	-0.382799	0.582	0.776	1.98935e-237	8	Rpl32
Dynll1.5	2.02417e-241	-0.402396	0.386	0.646	3.72366e-237	8	Dynll1
Top2a.2	2.42348e-234	-0.419269	0.279	0.555	4.45823e-230	8	Top2a
Pabpc1.5	9.69898e-234	-0.336567	0.876	0.94	1.78422e-229	8	Pabpc1
Tfpi.1	1.08827e-233	0.251302	0.374	0.163	2.00199e-229	8	Tfpi
Klf6.7	2.20363e-233	0.343988	0.764	0.529	4.0538e-229	8	Klf6
Hspb1	4.49199e-233	0.34334	0.461	0.236	8.26347e-229	8	Hspb1
Ppat.4	3.4188e-232	-0.313961	0.058	0.32	6.28922e-228	8	Ppat
Xaf1.1	2.06326e-231	0.251804	0.449	0.216	3.79556e-227	8	Xaf1
Calr	1.29028e-227	0.370774	0.597	0.368	2.3736e-223	8	Calr
Eps8l2	2.89615e-222	0.258605	0.477	0.245	5.32775e-218	8	Eps8l2
Cpne3.8	1.41363e-221	-0.385916	0.177	0.439	2.60051e-217	8	Cpne3
Eif2s2.10	2.4296e-221	-0.461166	0.462	0.66	4.4695e-217	8	Eif2s2
Paics.1	3.99614e-221	-0.33463	0.248	0.518	7.3513e-217	8	Paics
Rpl14.4	2.06418e-218	-0.368757	0.335	0.583	3.79727e-214	8	Rpl14
Pfn1.9	2.00203e-215	-0.428823	0.338	0.571	3.68294e-211	8	Pfn1
Gm1673.10	5.04242e-215	-0.327132	0.012	0.245	9.27604e-211	8	Gm1673
Mrpl42.4	8.62686e-215	-0.324793	0.145	0.407	1.587e-210	8	Mrpl42
S100a6.7	2.55107e-213	-0.37947	0.182	0.449	4.69295e-209	8	S100a6
Rps19.8	1.30461e-211	-0.408472	0.491	0.715	2.39996e-207	8	Rps19
Anp32a.1	1.46825e-207	-0.304253	0.082	0.332	2.70099e-203	8	Anp32a
Cnn2.1	3.17639e-205	0.326248	0.618	0.401	5.84329e-201	8	Cnn2
Atox1.4	1.5284e-202	-0.360026	0.32	0.574	2.81164e-198	8	Atox1
H3f3b.4	2.93718e-202	-0.382679	0.284	0.531	5.40323e-198	8	H3f3b
G3bp2.1	2.00141e-199	-0.3441	0.34	0.586	3.6818e-195	8	G3bp2
Nop58.1	1.71796e-198	-0.337483	0.367	0.606	3.16036e-194	8	Nop58
Txn1.2	6.31363e-195	-0.315352	0.308	0.56	1.16146e-190	8	Txn1
Rps3.1	4.21462e-193	-0.257611	0.893	0.956	7.75322e-189	8	Rps3
Hdlbp.3	1.48534e-188	0.280641	0.681	0.46	2.73244e-184	8	Hdlbp
Tpm1.1	5.99718e-179	-0.314539	0.518	0.733	1.10324e-174	8	Tpm1
Trap1a.2	1.73571e-174	-0.325972	0.383	0.604	3.19301e-170	8	Trap1a
Rps26.7	1.84853e-174	-0.322214	0.311	0.542	3.40056e-170	8	Rps26
Rpl13.7	1.06655e-172	-0.350682	0.183	0.408	1.96202e-168	8	Rpl13
Cenpf.4	2.9818e-171	-0.345468	0.168	0.401	5.48531e-167	8	Cenpf
Degs1	3.88233e-171	0.308962	0.549	0.349	7.14193e-167	8	Degs1
H2-K1.7	7.95835e-171	0.311481	0.595	0.382	1.46402e-166	8	H2-K1
Cox6c.6	5.62854e-168	-0.299065	0.278	0.518	1.03543e-163	8	Cox6c
Nhp2.3	9.80643e-168	-0.309912	0.373	0.585	1.80399e-163	8	Nhp2
Trip12.6	7.36622e-167	0.258987	0.672	0.454	1.35509e-162	8	Trip12
Pttg1.2	1.67597e-165	-0.288113	0.204	0.44	3.08312e-161	8	Pttg1
Marcksl1.1	3.2319e-164	0.29059	0.602	0.411	5.94539e-160	8	Marcksl1
Rpl37.8	4.05385e-164	-0.370725	0.256	0.482	7.45746e-160	8	Rpl37
Fermt2.2	2.16671e-162	0.292096	0.734	0.566	3.98587e-158	8	Fermt2
Hmmr.1	8.58965e-162	-0.298841	0.129	0.352	1.58015e-157	8	Hmmr
Mrpl33.5	7.63336e-158	-0.285885	0.145	0.364	1.40423e-153	8	Mrpl33
H2afv	8.44327e-157	-0.278912	0.265	0.493	1.55322e-152	8	H2afv
Ghitm	5.5424e-154	0.280983	0.677	0.499	1.01958e-149	8	Ghitm
Prc1.1	9.03267e-154	-0.300926	0.206	0.426	1.66165e-149	8	Prc1
Uqcr10.2	1.22603e-152	-0.276813	0.299	0.53	2.2554e-148	8	Uqcr10
Nucks1.1	5.89853e-152	-0.265635	0.205	0.424	1.08509e-147	8	Nucks1
Nolc1.3	8.24479e-152	-0.299498	0.256	0.47	1.51671e-147	8	Nolc1
Ndufa4.2	2.4772e-148	-0.261114	0.248	0.473	4.55705e-144	8	Ndufa4
Rpl35a.3	2.70641e-148	-0.268005	0.164	0.377	4.97871e-144	8	Rpl35a
Rpl13a.1	5.254e-148	-0.263297	0.678	0.809	9.66526e-144	8	Rpl13a
B2m.1	1.59449e-147	0.304066	0.675	0.508	2.93322e-143	8	B2m
Rps10.2	3.25048e-147	-0.251912	0.204	0.42	5.97959e-143	8	Rps10
Mrpl18	4.02495e-147	-0.255007	0.162	0.372	7.4043e-143	8	Mrpl18
Pdap1.3	9.60918e-146	-0.273046	0.211	0.423	1.76771e-141	8	Pdap1
Lyar.4	3.14498e-144	-0.278716	0.195	0.402	5.7855e-140	8	Lyar
Minos1.2	1.05309e-143	-0.253937	0.203	0.42	1.93727e-139	8	Minos1
Slc25a5.5	1.83145e-143	-0.284404	0.22	0.427	3.36913e-139	8	Slc25a5
Cnih4.3	2.08842e-143	-0.267559	0.205	0.416	3.84186e-139	8	Cnih4
Rnf128	1.28475e-142	0.276081	0.509	0.329	2.36342e-138	8	Rnf128
Srsf7.7	2.04009e-141	-0.287922	0.239	0.445	3.75296e-137	8	Srsf7
Gjb5.7	5.46191e-141	0.255695	0.492	0.305	1.00477e-136	8	Gjb5
Morc4.4	7.52602e-141	-0.265718	0.158	0.363	1.38449e-136	8	Morc4
Ndufab1.3	2.05312e-139	-0.252739	0.171	0.377	3.77692e-135	8	Ndufab1
Rplp2.2	1.00609e-138	-0.266692	0.229	0.436	1.85081e-134	8	Rplp2
Anp32b.5	1.79583e-136	-0.292982	0.52	0.683	3.30361e-132	8	Anp32b
Rpl41.4	1.57608e-135	-0.288633	0.193	0.396	2.89935e-131	8	Rpl41
Psma7.3	1.40224e-134	-0.26033	0.586	0.734	2.57956e-130	8	Psma7
Dnajc8.1	2.44846e-133	-0.256708	0.323	0.523	4.50419e-129	8	Dnajc8
Bzw1.3	7.06925e-131	-0.274216	0.374	0.561	1.30046e-126	8	Bzw1
Rsl1d1.1	2.75772e-127	-0.258762	0.384	0.57	5.07309e-123	8	Rsl1d1
Hnrnpm.1	5.31766e-119	-0.254419	0.352	0.532	9.78236e-115	8	Hnrnpm
Eif5a.4	2.75426e-103	-0.257939	0.307	0.472	5.06673e-99	8	Eif5a
Eif5b.2	4.69608e-102	-0.264865	0.446	0.601	8.63891e-98	8	Eif5b
Ubb.6	1.32765e-61	-0.264321	0.703	0.767	2.44234e-57	8	Ubb
Car4.3	0	1.09916	0.721	0.263	0	9	Car4
Tmem37.1	0	0.99681	0.728	0.264	0	9	Tmem37
Gjb2.1	0	0.945561	0.545	0.052	0	9	Gjb2
Wfdc2	0	0.778786	0.475	0.088	0	9	Wfdc2
F2rl1	0	0.760468	0.659	0.157	0	9	F2rl1
P4hb.6	0	0.727568	0.68	0.283	0	9	P4hb
Igf2.8	0	0.715576	0.955	0.743	0	9	Igf2
Cdkn1c.12	0	0.664647	0.766	0.491	0	9	Cdkn1c
Tmem150a.1	0	0.635316	0.544	0.086	0	9	Tmem150a
Fabp3.4	0	0.606901	0.913	0.697	0	9	Fabp3
Igfbp2	0	0.591462	0.416	0.047	0	9	Igfbp2
Peg3.6	0	0.538437	0.681	0.344	0	9	Peg3
Slc38a4.7	0	0.512606	0.674	0.307	0	9	Slc38a4
Gata2.1	0	0.440567	0.564	0.195	0	9	Gata2
Maged1	0	0.341315	0.312	0.064	0	9	Maged1
Tspan4	0	0.289107	0.322	0.08	0	9	Tspan4
Brwd3	0	0.264497	0.306	0.086	0	9	Brwd3
Ncl.10	0	-0.490058	0.952	0.98	0	9	Ncl
Id2.5	0	-0.625026	0.274	0.641	0	9	Id2
Sparc.8	7.51962e-307	-0.637135	0.262	0.583	1.38331e-302	9	Sparc
Peg10.8	1.80734e-303	0.387786	0.59	0.289	3.32478e-299	9	Peg10
Rhox5.9	3.73102e-294	-0.421229	0.95	0.981	6.86359e-290	9	Rhox5
Rbbp7.8	1.30077e-261	0.376382	0.929	0.787	2.3929e-257	9	Rbbp7
Cd63.5	7.18677e-259	0.352844	0.986	0.956	1.32208e-254	9	Cd63
Lima1.1	4.72108e-250	0.25661	0.357	0.139	8.68489e-246	9	Lima1
Lgals1.10	5.93974e-243	0.415332	0.877	0.719	1.09268e-238	9	Lgals1
Npm1.9	6.22625e-240	-0.418168	0.72	0.859	1.14538e-235	9	Npm1
Eif2s2.11	2.06383e-235	-0.505835	0.426	0.66	3.79661e-231	9	Eif2s2
Ctnna1.7	6.67076e-220	0.35132	0.833	0.645	1.22715e-215	9	Ctnna1
Xbp1.1	1.90121e-215	0.276342	0.415	0.192	3.49747e-211	9	Xbp1
Npc2.1	3.84629e-210	0.336197	0.607	0.373	7.07564e-206	9	Npc2
Klf6.8	7.08471e-210	0.345785	0.759	0.531	1.3033e-205	9	Klf6
Rpl22.10	1.2623e-209	-0.475132	0.339	0.597	2.32213e-205	9	Rpl22
S100a6.8	3.03021e-198	-0.389924	0.17	0.448	5.57437e-194	9	S100a6
Fth1.6	8.34426e-198	-0.408424	0.225	0.49	1.53501e-193	9	Fth1
Xist.8	3.76086e-193	0.347248	0.592	0.352	6.91847e-189	9	Xist
Snrpd3.7	1.87168e-191	-0.386089	0.334	0.59	3.44315e-187	9	Snrpd3
Fkbp3.12	4.07675e-183	-0.430277	0.563	0.731	7.49958e-179	9	Fkbp3
Cpne3.9	1.24468e-180	-0.374097	0.185	0.437	2.28972e-176	9	Cpne3
Rrbp1.3	2.26744e-179	0.309999	0.642	0.42	4.17118e-175	9	Rrbp1
Bsg.8	2.89361e-178	0.407393	0.811	0.67	5.32309e-174	9	Bsg
Gm1673.11	7.88418e-178	-0.319304	0.018	0.243	1.45037e-173	9	Gm1673
Atxn10.7	4.04702e-176	0.302262	0.793	0.596	7.44489e-172	9	Atxn10
Morc4.5	1.25049e-166	-0.307778	0.123	0.363	2.30039e-162	9	Morc4
Ctsz.1	4.60386e-164	0.275029	0.46	0.256	8.46925e-160	9	Ctsz
Pfn1.10	7.81379e-164	-0.399874	0.353	0.569	1.43743e-159	9	Pfn1
Ldha.3	2.42095e-162	0.346669	0.726	0.557	4.45359e-158	9	Ldha
H2-D1.10	2.4031e-160	0.325207	0.67	0.45	4.42073e-156	9	H2-D1
Gpx1.4	9.9507e-157	-0.325072	0.537	0.725	1.83053e-152	9	Gpx1
Sub1.9	5.45899e-156	-0.365982	0.575	0.744	1.00424e-151	9	Sub1
Rps27l.9	1.79532e-152	-0.341003	0.348	0.57	3.30268e-148	9	Rps27l
Pabpc1.6	5.95832e-149	-0.28957	0.892	0.939	1.09609e-144	9	Pabpc1
Pttg1.3	2.8002e-148	-0.296537	0.203	0.438	5.15124e-144	9	Pttg1
Rrm2.5	3.60553e-148	-0.271053	0.097	0.319	6.63274e-144	9	Rrm2
G3bp2.2	1.12466e-145	-0.313825	0.363	0.583	2.06892e-141	9	G3bp2
Top2a.3	1.17388e-145	-0.34257	0.319	0.551	2.15947e-141	9	Top2a
Trap1a.3	3.56815e-144	-0.308097	0.383	0.602	6.56397e-140	9	Trap1a
Prdx1.5	2.47732e-143	-0.305432	0.589	0.756	4.55728e-139	9	Prdx1
Krt18.13	2.03531e-141	0.282365	0.988	0.936	3.74415e-137	9	Krt18
Atrx.6	7.3859e-140	-0.33654	0.231	0.45	1.35871e-135	9	Atrx
Lyar.5	2.2665e-137	-0.287531	0.183	0.402	4.16946e-133	9	Lyar
Anxa2.7	1.26689e-135	0.286143	0.689	0.505	2.33058e-131	9	Anxa2
Cenpf.5	3.25414e-135	-0.316227	0.177	0.399	5.98632e-131	9	Cenpf
Psap.5	5.9623e-132	0.266861	0.488	0.297	1.09682e-127	9	Psap
Rpl13.8	8.47621e-132	-0.326579	0.197	0.406	1.55928e-127	9	Rpl13
Cnn3	4.44901e-131	0.271656	0.514	0.329	8.18441e-127	9	Cnn3
Ranbp1.6	1.02641e-130	-0.291233	0.698	0.816	1.88818e-126	9	Ranbp1
Atox1.5	5.00243e-130	-0.312674	0.359	0.57	9.20247e-126	9	Atox1
Anp32a.2	8.77439e-130	-0.258473	0.121	0.328	1.61414e-125	9	Anp32a
Plet1.6	4.86869e-129	-0.281042	0.073	0.267	8.95644e-125	9	Plet1
Srsf7.8	4.05117e-128	-0.289488	0.233	0.443	7.45253e-124	9	Srsf7
Mt1.2	5.13917e-127	-0.329247	0.09	0.288	9.45401e-123	9	Mt1
Hand1.2	5.04111e-126	-0.260869	0.1	0.301	9.27363e-122	9	Hand1
Tpm1.2	1.07778e-125	-0.291168	0.553	0.73	1.98269e-121	9	Tpm1
Mrpl42.5	2.31281e-125	-0.25974	0.192	0.404	4.25465e-121	9	Mrpl42
Rpl32.6	8.79499e-124	-0.279233	0.623	0.773	1.61793e-119	9	Rpl32
Slc16a3	1.85643e-121	0.326285	0.391	0.227	3.41508e-117	9	Slc16a3
Rpl37.9	9.67908e-116	-0.339057	0.283	0.479	1.78056e-111	9	Rpl37
Hspa5.3	1.45528e-114	0.271599	0.829	0.713	2.67714e-110	9	Hspa5
Mrpl33.6	2.90685e-110	-0.258078	0.168	0.361	5.34744e-106	9	Mrpl33
Ybx1.12	1.23289e-109	-0.385099	0.504	0.642	2.26802e-105	9	Ybx1
Wbp5.8	3.0185e-103	-0.281794	0.701	0.791	5.55284e-99	9	Wbp5
Rpl14.5	6.01021e-101	-0.263396	0.405	0.579	1.10564e-96	9	Rpl14
Serbp1.5	1.12773e-99	-0.25476	0.745	0.839	2.07458e-95	9	Serbp1
Anp32b.6	1.15639e-95	-0.260036	0.535	0.681	2.1273e-91	9	Anp32b
Rpl41.5	7.8179e-95	-0.262957	0.216	0.394	1.43818e-90	9	Rpl41
Nme1.5	7.59983e-91	-0.258821	0.386	0.55	1.39806e-86	9	Nme1
Rps19.9	7.83375e-90	-0.286979	0.573	0.71	1.4411e-85	9	Rps19
H3f3b.5	1.75833e-73	-0.253236	0.379	0.525	3.23463e-69	9	H3f3b

## Sheet: Data 09. Inh_EnrichR_BioCarta
NewAlign51_HARMONY_Separate__Inhibit_32_500g_res.0.8_GOBP_matrix_l2fc0.25_.csv	BioCarta_2016.Term	00.vs.4	00.vs.5	00.vs.6	00.vs.7	00.vs.8	00.vs.9	00.vs.10	00.vs.11	00.vs.12	00.vs.14	00.vs.15	00.vs.16	01.vs.2	01.vs.3	01.vs.4	01.vs.5	01.vs.6	01.vs.7	01.vs.8	01.vs.9	01.vs.10	01.vs.11	01.vs.12	01.vs.13	01.vs.14	01.vs.16	02.vs.4	02.vs.5	02.vs.6	02.vs.9	02.vs.10	02.vs.12	02.vs.13	02.vs.15	02.vs.16	03.vs.4	03.vs.5	03.vs.6	03.vs.7	03.vs.8	03.vs.9	03.vs.10	03.vs.11	03.vs.12	03.vs.13	03.vs.14	03.vs.15	03.vs.16
	Hypoxia-Inducible Factor in the Cardiovascular System Homo sapiens h hifPathway	0.014343	NA	NA	NA	NA	0.0170076	0.00801139	NA	NA	NA	NA	NA	NA	NA	0.0110766	NA	0.0112135	NA	NA	NA	0.010445	NA	NA	0.0225953	NA	NA	0.0208692	NA	NA	NA	0.0143599	NA	0.00137935	NA	NA	0.00101968	0.0446567	0.0472121	NA	NA	NA	0.0299792	NA	NA	0.0087514	NA	NA	NA
	Granzyme A mediated Apoptosis Pathway Homo sapiens h setPathway	NA	0.0136807	NA	NA	NA	0.0118342	NA	0.0204556	NA	NA	NA	NA	NA	NA	NA	NA	NA	NA	NA	0.0259778	NA	NA	NA	NA	NA	NA	NA	0.0183053	NA	0.00226023	NA	NA	NA	NA	NA	NA	0.0326428	NA	NA	NA	0.00485401	NA	NA	NA	NA	NA	NA	NA
	Eukaryotic protein translation Homo sapiens h eifPathway	NA	0.0136807	NA	NA	NA	0.0137122	9.13683e-06	NA	2.88812e-06	NA	NA	0.000297669	0.0122608	0.010498	0.0336575	0.042979	0.0111247	NA	0.00165889	2.91517e-06	0.000587638	0.00308954	6.96565e-06	0.0225953	NA	0.000154302	NA	0.000331242	NA	0.00226023	0.0143599	1.6555e-07	NA	0.0347967	1.04026e-05	NA	0.0118729	NA	NA	NA	0.00485401	3.6606e-05	NA	1.06164e-05	NA	NA	0.00615109	0.000123702
	The PRC2 Complex Sets Long-term Gene Silencing Through Modification of Histone Tails Homo sapiens h prc2Pathway	NA	0.0136807	NA	NA	NA	0.00399304	NA	0.00459361	NA	NA	NA	0.00391979	NA	NA	0.0336575	NA	NA	NA	NA	0.00201801	NA	NA	NA	NA	NA	0.0024391	NA	NA	NA	0.00226023	NA	NA	NA	0.0347967	0.000248647	NA	0.0419014	NA	0.04685	0.0370471	0.00485401	NA	0.00129552	0.0132518	NA	0.0356108	NA	0.00200499
	Skeletal muscle hypertrophy is regulated via AKT/mTOR pathway Homo sapiens h igf1mtorpathway	NA	0.0136807	NA	NA	NA	NA	0.0325839	NA	0.0135808	NA	NA	NA	0.047534	0.0451923	NA	0.00545748	0.031953	NA	0.0074157	0.000707389	0.0300228	NA	0.0204463	NA	NA	0.00868309	NA	0.00371703	NA	NA	NA	0.00313139	NA	NA	0.0200086	NA	0.0326428	NA	NA	NA	NA	NA	NA	0.00238661	NA	NA	NA	NA
	Rho cell motility signaling pathway Homo sapiens h rhoPathway	NA	0.0353561	NA	NA	NA	0.0326684	NA	NA	NA	NA	NA	NA	NA	NA	NA	0.0499403	NA	NA	NA	NA	NA	NA	NA	NA	NA	NA	NA	NA	NA	NA	NA	NA	NA	NA	NA	NA	NA	NA	NA	NA	NA	NA	NA	NA	NA	NA	NA	NA
	Role of Ran in mitotic spindle regulation Homo sapiens h ranMSpathway	NA	0.0499827	NA	NA	NA	0.0416417	NA	NA	NA	NA	NA	NA	NA	NA	NA	NA	NA	NA	NA	NA	NA	NA	NA	NA	NA	NA	NA	NA	NA	NA	NA	NA	NA	NA	NA	NA	NA	0.0472121	0.04685	NA	NA	NA	NA	NA	NA	0.0356108	NA	NA
	Downregulated of MTA-3 in ER-negative Breast Tumors Homo sapiens h mta3Pathway	NA	NA	0.0325989	NA	NA	0.0118342	NA	NA	NA	NA	NA	NA	NA	NA	NA	NA	NA	NA	NA	NA	NA	NA	NA	NA	NA	NA	NA	NA	0.000291036	NA	NA	NA	NA	NA	0.0128893	NA	NA	0.00434591	NA	NA	NA	NA	NA	NA	NA	NA	NA	NA
	Extrinsic Prothrombin Activation Pathway Homo sapiens h extrinsicPathway	NA	NA	NA	0.0410716	NA	NA	NA	NA	0.0427311	NA	NA	NA	NA	NA	NA	NA	NA	NA	NA	NA	NA	NA	NA	NA	NA	NA	NA	NA	NA	NA	NA	NA	NA	NA	NA	NA	NA	0.0472121	NA	NA	NA	NA	NA	NA	NA	0.0356108	NA	NA
	METS affect on Macrophage Differentiation Homo sapiens h etsPathway	NA	NA	NA	0.0410716	0.0371481	NA	NA	NA	NA	0.0232808	NA	NA	NA	NA	NA	NA	NA	NA	NA	NA	NA	NA	NA	NA	NA	NA	NA	NA	NA	NA	NA	NA	NA	NA	NA	NA	NA	0.0472121	0.04685	NA	NA	NA	NA	NA	0.0087514	NA	NA	NA
	Corticosteroids and cardioprotection Homo sapiens h gcrPathway	NA	NA	NA	0.0410716	NA	NA	NA	NA	NA	NA	NA	NA	NA	NA	NA	NA	NA	NA	NA	NA	NA	NA	NA	NA	NA	NA	NA	NA	NA	NA	NA	NA	NA	NA	NA	NA	NA	NA	NA	0.0370471	NA	NA	NA	NA	NA	0.047384	NA	NA
	How does salmonella hijack a cell Homo sapiens h salmonellaPathway	NA	NA	NA	NA	NA	0.0416417	NA	NA	NA	NA	NA	0.0177929	NA	NA	NA	NA	NA	NA	NA	NA	NA	NA	NA	NA	NA	NA	NA	NA	NA	NA	NA	NA	NA	NA	NA	NA	NA	NA	NA	NA	0.0225553	NA	NA	NA	NA	NA	NA	NA
	Role of PI3K subunit p85 in regulation of Actin Organization and Cell Migration Homo sapiens h cdc42racPathway	NA	NA	NA	NA	NA	0.0170076	NA	NA	NA	NA	NA	0.00461031	NA	NA	NA	NA	NA	NA	NA	NA	NA	NA	NA	NA	NA	NA	NA	NA	NA	NA	NA	NA	NA	NA	NA	NA	NA	NA	NA	NA	0.00638783	NA	NA	NA	NA	NA	NA	NA
	Regulation of p27 Phosphorylation during Cell Cycle Progression Homo sapiens h p27Pathway	NA	NA	NA	NA	NA	0.0125282	NA	NA	NA	NA	NA	NA	NA	NA	NA	NA	NA	NA	NA	NA	NA	NA	NA	NA	NA	NA	NA	NA	NA	NA	NA	NA	NA	NA	NA	NA	NA	NA	NA	NA	NA	NA	NA	NA	NA	NA	NA	NA
	Internal Ribosome entry pathway Homo sapiens h iresPathway	NA	NA	NA	NA	NA	NA	NA	NA	0.00756373	NA	NA	0.0455589	NA	NA	NA	NA	NA	NA	NA	NA	NA	NA	NA	NA	NA	NA	NA	NA	NA	NA	NA	0.00313139	NA	NA	0.012495	NA	NA	NA	NA	NA	NA	0.0299792	NA	0.016492	NA	NA	NA	NA
	NFAT and Hypertrophy of the heart Homo sapiens h nfatPathway	NA	NA	NA	NA	NA	NA	NA	NA	NA	0.0282337	NA	NA	NA	NA	NA	NA	NA	NA	NA	NA	NA	NA	NA	NA	NA	NA	NA	NA	NA	NA	NA	NA	NA	NA	NA	NA	NA	NA	NA	NA	NA	NA	NA	NA	NA	NA	NA	NA
	Double Stranded RNA Induced Gene Expression Homo sapiens h rnaPathway	NA	NA	NA	NA	NA	NA	NA	NA	NA	NA	0.0422591	NA	NA	0.010498	NA	0.042979	NA	NA	NA	NA	NA	NA	NA	NA	NA	NA	NA	NA	NA	NA	NA	0.0472685	NA	0.0347967	NA	NA	NA	NA	NA	NA	NA	NA	NA	NA	NA	NA	NA	NA
	p38 MAPK Signaling Pathway Homo sapiens h p38mapkPathway	NA	NA	NA	NA	NA	NA	NA	NA	NA	NA	NA	0.0337711	NA	NA	0.0336575	NA	NA	NA	NA	NA	NA	NA	NA	NA	NA	NA	NA	NA	NA	NA	NA	NA	NA	NA	NA	NA	NA	NA	NA	NA	NA	NA	NA	NA	NA	NA	NA	NA
	Y branching of actin filaments Homo sapiens h actinYPathway	NA	NA	NA	NA	NA	NA	NA	NA	NA	NA	NA	0.037517	NA	NA	NA	NA	NA	NA	NA	NA	NA	NA	NA	NA	NA	NA	NA	NA	NA	NA	NA	0.0472685	NA	NA	NA	NA	NA	NA	NA	NA	NA	NA	NA	NA	NA	NA	NA	NA
	Regulation of eIF2 Homo sapiens h eif2Pathway	NA	NA	NA	NA	NA	NA	NA	NA	NA	NA	NA	NA	0.0113709	0.010498	0.0279474	0.042979	0.0103521	NA	0.0074157	0.0253934	0.00479793	NA	0.00324036	0.0225953	NA	NA	NA	0.016703	NA	NA	NA	0.0457289	NA	0.0347967	0.0423518	NA	0.0326428	NA	NA	NA	NA	NA	NA	NA	NA	NA	NA	NA
	Estrogen-responsive protein Efp controls cell cycle and breast tumors growth Homo sapiens h EfpPathway	NA	NA	NA	NA	NA	NA	NA	NA	NA	NA	NA	NA	NA	NA	0.0110766	NA	NA	NA	0.0147687	NA	NA	NA	NA	0.0225953	NA	NA	NA	NA	NA	NA	NA	NA	NA	NA	NA	NA	0.0429837	NA	NA	NA	NA	NA	NA	NA	NA	NA	NA	NA
	SUMOylation as a mechanism to modulate CtBP-dependent gene responses Homo sapiens h ctbp1Pathway	NA	NA	NA	NA	NA	NA	NA	NA	NA	NA	NA	NA	NA	NA	0.0132076	NA	NA	0.028311	NA	NA	NA	NA	NA	NA	0.0204878	NA	NA	NA	NA	NA	NA	NA	NA	NA	NA	NA	NA	NA	NA	NA	NA	NA	NA	NA	NA	NA	NA	NA
	AKAP95 role in mitosis and chromosome dynamics Homo sapiens h akap95Pathway	NA	NA	NA	NA	NA	NA	NA	NA	NA	NA	NA	NA	NA	NA	0.0336575	NA	NA	NA	NA	NA	NA	NA	NA	NA	NA	NA	NA	NA	NA	NA	NA	NA	NA	NA	NA	NA	NA	NA	NA	NA	NA	NA	NA	NA	NA	NA	NA	NA
	Regulation of eIF4e and p70 S6 Kinase Homo sapiens h eif4Pathway	NA	NA	NA	NA	NA	NA	NA	NA	NA	NA	NA	NA	NA	NA	NA	0.0499403	NA	NA	0.0482925	0.00844916	NA	NA	NA	NA	NA	0.00868309	NA	0.016703	NA	NA	NA	NA	NA	NA	NA	NA	NA	NA	NA	NA	NA	NA	NA	0.0194468	NA	NA	NA	NA
	Erk and PI-3 Kinase Are Necessary for Collagen Binding in Corneal Epithelia Homo sapiens h ecmPathway	NA	NA	NA	NA	NA	NA	NA	NA	NA	NA	NA	NA	NA	NA	NA	0.0499403	NA	NA	NA	NA	NA	NA	NA	NA	NA	NA	NA	NA	NA	NA	NA	NA	NA	NA	NA	NA	NA	NA	NA	NA	NA	NA	NA	NA	NA	NA	NA	NA
	Integrin Signaling Pathway Homo sapiens h integrinPathway	NA	NA	NA	NA	NA	NA	NA	NA	NA	NA	NA	NA	NA	NA	NA	0.0499403	NA	NA	NA	NA	NA	NA	NA	NA	NA	NA	NA	NA	NA	NA	NA	NA	NA	NA	NA	NA	NA	NA	NA	NA	NA	NA	NA	NA	NA	NA	NA	NA
	mTOR Signaling Pathway Homo sapiens h mTORPathway	NA	NA	NA	NA	NA	NA	NA	NA	NA	NA	NA	NA	NA	NA	NA	NA	NA	NA	NA	0.000707389	NA	NA	0.0204463	NA	NA	0.000770692	NA	0.016703	NA	NA	NA	0.00313139	NA	NA	NA	NA	NA	NA	NA	NA	NA	NA	NA	0.0194468	NA	NA	NA	NA
	Antigen Processing and Presentation Homo sapiens h mhcPathway	NA	NA	NA	NA	NA	NA	NA	NA	NA	NA	NA	NA	NA	NA	NA	NA	NA	NA	NA	NA	NA	NA	NA	NA	NA	NA	NA	NA	0.00335312	NA	NA	NA	0.0356161	NA	NA	NA	NA	0.00304997	0.04685	NA	NA	NA	NA	NA	NA	NA	NA	NA
	Ras-Independent pathway in NK cell-mediated cytotoxicity Homo sapiens h nkcellsPathway	NA	NA	NA	NA	NA	NA	NA	NA	NA	NA	NA	NA	NA	NA	NA	NA	NA	NA	NA	NA	NA	NA	NA	NA	NA	NA	NA	NA	NA	NA	NA	NA	0.0431101	NA	NA	NA	NA	NA	0.0499243	NA	NA	NA	NA	NA	NA	NA	NA	NA
	Mechanism of Protein Import into the Nucleus Homo sapiens h npcPathway	NA	NA	NA	NA	NA	NA	NA	NA	NA	NA	NA	NA	NA	NA	NA	NA	NA	NA	NA	NA	NA	NA	NA	NA	NA	NA	NA	NA	NA	NA	NA	NA	NA	NA	NA	NA	NA	0.0472121	0.04685	NA	NA	NA	NA	NA	NA	0.0356108	NA	NA
	Cycling of Ran in nucleocytoplasmic transport Homo sapiens h ranPathway	NA	NA	NA	NA	NA	NA	NA	NA	NA	NA	NA	NA	NA	NA	NA	NA	NA	NA	NA	NA	NA	NA	NA	NA	NA	NA	NA	NA	NA	NA	NA	NA	NA	NA	NA	NA	NA	0.0472121	0.04685	NA	NA	NA	NA	NA	NA	0.0356108	NA	NA
	Stress Induction of HSP Regulation Homo sapiens h hsp27Pathway	NA	NA	NA	NA	NA	NA	NA	NA	NA	NA	NA	NA	NA	NA	NA	NA	NA	NA	NA	NA	NA	NA	NA	NA	NA	NA	NA	NA	NA	NA	NA	NA	NA	NA	NA	NA	NA	0.0472121	NA	NA	NA	NA	NA	NA	NA	NA	NA	NA
	Chromatin Remodeling by hSWI/SNF ATP-dependent Complexes Homo sapiens h hSWI-SNFpathway	NA	NA	NA	NA	NA	NA	NA	NA	NA	NA	NA	NA	NA	NA	NA	NA	NA	NA	NA	NA	NA	NA	NA	NA	NA	NA	NA	NA	NA	NA	NA	NA	NA	NA	NA	NA	NA	NA	0.04685	0.0370471	NA	NA	NA	NA	NA	0.0356108	NA	NA
	The information-processing pathway at the IFN-beta enhancer Homo sapiens h pcafpathway	NA	NA	NA	NA	NA	NA	NA	NA	NA	NA	NA	NA	NA	NA	NA	NA	NA	NA	NA	NA	NA	NA	NA	NA	NA	NA	NA	NA	NA	NA	NA	NA	NA	NA	NA	NA	NA	NA	NA	0.0370471	NA	NA	NA	NA	NA	0.0479562	NA	NA
	Cyclins and Cell Cycle Regulation Homo sapiens h cellcyclePathway	NA	NA	NA	NA	NA	NA	NA	NA	NA	NA	NA	NA	NA	NA	NA	NA	NA	NA	NA	NA	NA	NA	NA	NA	NA	NA	NA	NA	NA	NA	NA	NA	NA	NA	NA	NA	NA	NA	NA	NA	NA	NA	NA	NA	NA	NA	NA	NA
	p53 Signaling Pathway Homo sapiens h p53Pathway	NA	NA	NA	NA	NA	NA	NA	NA	NA	NA	NA	NA	NA	NA	NA	NA	NA	NA	NA	NA	NA	NA	NA	NA	NA	NA	NA	NA	NA	NA	NA	NA	NA	NA	NA	NA	NA	NA	NA	NA	NA	NA	NA	NA	NA	NA	NA	NA
	Cell Cycle: G1/S Check Point Homo sapiens h g1Pathway	NA	NA	NA	NA	NA	NA	NA	NA	NA	NA	NA	NA	NA	NA	NA	NA	NA	NA	NA	NA	NA	NA	NA	NA	NA	NA	NA	NA	NA	NA	NA	NA	NA	NA	NA	NA	NA	NA	NA	NA	NA	NA	NA	NA	NA	NA	NA	NA
	Influence of Ras and Rho proteins on G1 to S Transition Homo sapiens h RacCycDPathway	NA	NA	NA	NA	NA	NA	NA	NA	NA	NA	NA	NA	NA	NA	NA	NA	NA	NA	NA	NA	NA	NA	NA	NA	NA	NA	NA	NA	NA	NA	NA	NA	NA	NA	NA	NA	NA	NA	NA	NA	NA	NA	NA	NA	NA	NA	NA	NA
	How Progesterone Initiates the Oocyte Maturation Homo sapiens h mPRPathway	NA	NA	NA	NA	NA	NA	NA	NA	NA	NA	NA	NA	NA	NA	NA	NA	NA	NA	NA	NA	NA	NA	NA	NA	NA	NA	NA	NA	NA	NA	NA	NA	NA	NA	NA	NA	NA	NA	NA	NA	NA	NA	NA	NA	NA	NA	NA	NA
	IL-2 Receptor Beta Chain in T cell Activation Homo sapiens h il2rbPathway	NA	NA	NA	NA	NA	NA	NA	NA	NA	NA	NA	NA	NA	NA	NA	NA	NA	NA	NA	NA	NA	NA	NA	NA	NA	NA	NA	NA	NA	NA	NA	NA	NA	NA	NA	NA	NA	NA	NA	NA	NA	NA	NA	NA	NA	NA	NA	NA
	CCR3 signaling in Eosinophils Homo sapiens h CCR3Pathway	NA	NA	NA	NA	NA	NA	NA	NA	NA	NA	NA	NA	NA	NA	NA	NA	NA	NA	NA	NA	NA	NA	NA	NA	NA	NA	NA	NA	NA	NA	NA	NA	NA	NA	NA	NA	NA	NA	NA	NA	NA	NA	NA	NA	NA	NA	NA	NA
	Cystic fibrosis transmembrane conductance regulator (CFTR) and beta 2 adrenergic receptor (b2AR) pathway Homo sapiens h cftrPathway	NA	NA	NA	NA	NA	NA	NA	NA	NA	NA	NA	NA	NA	NA	NA	NA	NA	NA	NA	NA	NA	NA	NA	NA	NA	NA	NA	NA	NA	NA	NA	NA	NA	NA	NA	NA	NA	NA	NA	NA	NA	NA	NA	NA	NA	NA	NA	NA
[truncated: 70 more columns]

[truncated: 17 more sheets: Data 10. Inhibit_EnrichR_GOBP, Data 11. Inhibit_EnrichR_GOCC, Data 12. Inhibit_EnrichR_GOMF, Data 13. Inhibit_EnrichR_Kegg, Data 14. Inhibit_EnrichR_WP, Data 15. Remove_EnrichR_BioCart, Data 16. Remove_EnrichR_GOBP, Data 17. Remove_EnrichR_GOCC, Data 18. Remove_EnrichR_GPMF, Data 19. Remove_EnrichR_Kegg, Data 20. Remove_EnrichR_WP, Data 21. t24_Cells per cluster, Data 22.GuideRNA & primer seq., Data 23. sampleTable_individual, Data 24.r2_sample-to-sample, Data 25. sampleTable_MERGED, Data 26. Integration Methods]
