# Supplementary material for: Single-cell RNA sequencing identifies CXADR as a fate determinant of the placental exchange surface
Source: Nat Commun. 2025 Jan 2;16:142. doi: 10.1038/s41467-024-55597-w (PMC11695997; doi:10.1038/s41467-024-55597-w)
Supplement: Supplementary file 6 — Source Data [file 41467_2024_55597_MOESM6_ESM.xlsx]

## Sheet: Fig. 1
Figure 1d
Gene	Remove			Inhibit				p-value (Unpaired t-test)
Phlda2	1.17063	0.986145	0.843229	0.469904	0.481438	0.440731		0.005
Gjb3	1.01599	1.03213	0.951887	0.886972	0.849429	0.74961		0.023
Atp11a	1.14092	0.95088	0.908203	2.5258	2.49999	2.51915		<0.0001
Gcm1	1.43665	0.813438	0.749912	5.0477	6.51686	4.62581		0.002
Synb	0.865558	0.896412	1.23803	46.4627	54.3614	64.9784		0.0005

## Sheet: Fig. 2
Figure 2h
Gene		Remove			Inhibit
Nicol1	0hr	1.14282	0.818146	1.01566	0.994197	1.11564	0.890185
Nicol1	1hr	0.69421	0.673871	1.05581	1.06432	0.956879	0.76292
Nicol1	4hr	0.604742	0.588231	0.685621	0.522813	0.525244	0.655354
Nicol1	24hr	0.059394	0.069733	0.075443	0.020614	0.025814	0.023892
Nicol1	36hr	0.038112	0.031057	0.026325	0.023105	0.021051	0.019194
Nicol1	48hr	0.024648	0.023558	0.017499	0.023108	0.027498	0.024726
Figure 2j
	WT					Nicol1 KO					p-value (Unpaired t-test)
Esrrb	1.08093	1.24535	0.77223	0.70242	1.19908	0.30163	0.37571	0.40194	0.6764		0.006153
Cdx2	0.696302	1.12258	0.771484	1.02059	1.38904	0.499798	0.436688	0.31373	0.516827		0.006763
Eomes	0.905908	1.21367	1.01131	0.853359	1.01574	0.607773	0.540939	0.52739	0.768219		0.002596
Spry4	1.24028	0.80425	0.95897	0.61386	1.38264	0.21962	0.44558	0.5445	0.74689		0.028556
Dusp6	0.594188	1.18383	0.972095	0.773464	1.47642	0.555038	0.392026	0.26781	0.728296		0.034221
Bmp4	0.69333	0.960928	0.940246	1.31951	1.08599	0.430357	0.398929	0.301739	0.32661		0.001064
Elf5	0.72511	1.43627	0.60219	0.8938	1.34264	0.52779	0.43181	0.32438	0.49472		0.023527

## Sheet: Fig. 6
Figure 6a
	t0	I1	R1	I4	R4	I24	R24	I36	R36	I48	R48
Id2	1.66492	2.46483	2.45804	2.03704	2.70842	0.437808	1.6587	0.694099	1.2706	0.36152	0.935215
G3bp2	1.37063	1.52843	1.33877	1.11664	1.26113	0.507657	1.03979	0.439817	1.06455	0.41165	0.852495
Klf6	0.319639	0.932351	0.76361	1.39658	0.608006	2.8623	1.12258	2.23598	1.43166	2.17172	1.58487
B2m	0.899476	0.819465	0.948076	0.777464	0.736974	1.43375	0.753686	1.75346	0.892148	1.93363	1.10114
Dppa1	0.00291375	0.00228263	0.00225381	0.00721052	0.00345066	0.682514	0.0364939	0.968677	0.0674939	0.885827	0.0844571
Acadl	0.216492	0.137062	0.131848	0.113672	0.100155	0.979158	0.410413	1.56329	0.733722	1.80922	1.01362
Lgals1	0.734266	0.878709	1.02939	1.52707	1.1476	4.29724	2.58193	5.23927	2.46751	5.51559	3.05401
Phlda2	0.138403	0.255447	0.317268	0.648664	0.682885	3.14789	6.3464	4.30989	8.29009	2.59625	6.24955

## Sheet: Fig. 7
Figure 7e
Gene		Remove			Inhibit				p-value (2-way ANOVA)
Cxadr	0hr	0.897676	0.934253	1.16827	0.980635	1.10494	0.933892		>0.9999
Cxadr	24hr	1.10636	1.00029	0.834176	1.31439	1.6212	1.46687		0.9529
Cxadr	36hr	1.50541	1.79218	1.58647	3.40527	3.47456	3.09943		0.1562
Cxadr	48hr	3.84006	3.90781	4.99886	12.3788	12.0371	7.8033		<0.0001

## Sheet: Fig. 8
Figure 8d
Proliferation rate
	WT			KO
Time	Mean	SEM	n	Mean	SEM	n
0:00:00	60000	0	5	60000	0	3
48:00:00	160800	36914.8	5	207000	29000	3
96:00:00	707600	179460	5	721000	263740	3
Figure 8f
Syncytialization index
3D WT	3D KO	4D WT	4D KO		p-value
37.4088	93.1027	59.2055	98.2474		3D	<0.0001
12.5323	91.6824	63.1645	98.7292		4D	<0.0001
28.4054	90.9847	63.9941	97.2304
39.8115		57.4277
30.6639
Figure 8g
RT-qPCRs
		WT clones 1-5					KO clones 1-3				Padj (2way ANOVA)
Cdx2	Stem	1.50447	1.15708	0.672849	0.937891	0.727704	1.84935	1.54968	1.134		0.0024
	2D	0.074437	0.10204	0.016307	0.100143	0.0405	0.053849	0.040981	0.060931		>0.9999
	3D	0.160062	0.099506	0.037968	0.061845	0.059553	0.048564	0.064813	0.119216		>0.9999
	4D	0.169452	0.056731	0.063085	0.068869	0.02681	0.056734	0.076667	0.100074		>0.9999
		WT clones 1-5					KO clones 1-3				Padj (2way ANOVA)
Eomes	Stem	1.95589	0.809896	1.02361	0.366084	0.844524	2.40318	1.37613	1.32167		0.0143
	2D	0.004434	0.001981	0.001836	0.003454	0.001428	0.006552	0.003016	0.014085		>0.9999
	3D	0.007889	0.002161	0.002627	0.003405	0.00267	0.011802	0.008268	0.023949		>0.9999
	4D	0.005206	0.002318	0.006549	0.005706	0.004002	0.005107	0.005579	0.011679		>0.9999
		WT clones 1-5					KO clones 1-3				Padj (2way ANOVA)
Gcm1	Stem	0.97694	0.33663	0.13206	0.19116	1.94589	0.80464	3.42753	2.68588		0.9997
	2D	23.214	74.1801	66.1961	36.4362	91.8302	17.0219	11.3857	5.43542		0.0002
	3D	6.63189	33.4192	17.53	16.3698	42.7736	5.51799	1.13635	2.35845		0.1637
	4D	0.41158	2.54081	2.05089	3.1031	8.23674	0.66788	0.51758	0.26255		0.9973
		WT clones 1-5					KO clones 1-3				Padj (2way ANOVA)
Synb	Stem	1.36082	0.699749	1.03394	0.670582	1.23491	1.22673	1.29176	1.90198		>0.9999
	2D	28.7863	39.8605	22.1555	66.8847	51.2463	14.3622	13.2196	20.2669		0.0016
	3D	14.4443	19.657	16.6083	12.307	24.6525	22.1387	26.7419	35.5187		0.3581
	4D	14.0827	10.483	7.3543	11.7408	21.9659	28.4982	11.0959	14.9772		0.8934
		WT clones 1-5					KO clones 1-3				Padj (2way ANOVA)
Gabrp	Stem	0.269754	0.711614	1.89866	0.0803796	2.03959	0.114333	0.347026	2.56366		>0.9999
	2D	366.678	604.76	654.243	453.433	575.406	114.312	153.496	91.2358		<0.0001
	3D	99.317	254.42	208.317	148.906	213.286	77.2215	103.046	32.1611		0.0443
	4D	9.07146	75.6499	50.9987	49.6423	66.6805	6.85717	3.25419	13.2096		0.7798
		WT clones 1-5					KO clones 1-3				Padj (2way ANOVA)
Syna	Stem	1.07189	0.714133	0.83905	0.814582	1.56034	1.96563	1.3468	2.51168		>0.9999
	2D	106.935	44.7817	39.6318	84.6493	55.465	192.835	100.781	270.819		0.7114
	3D	605.736	395.916	194.231	361.514	571.23	1274.77	766.221	898.409		0.0001
	4D	845.919	488.883	413.596	450.392	525.532	1135.98	630.456	865.107		0.0195
		WT clones 1-5					KO clones 1-3				Padj (2way ANOVA)
Slc16a1 (Mct1)	Stem	1.22475	0.918114	1.06497	0.836978	0.955185	1.73306	1.45476	1.46565		0.9201
	2D	3.50426	1.78306	1.32294	3.77915	2.10086	6.89379	5.58642	7.07278		<0.0001
	3D	5.6121	5.06814	3.44785	6.45752	6.51794	10.389	12.2628	8.9725		<0.0001
	4D	5.13623	5.5954	6.3522	8.00827	7.52227	8.57315	10.0629	8.90583		0.0064
		WT clones 1-5					KO clones 1-3				Padj (2way ANOVA)
Atp11a	Stem	1.27739	0.908419	1.15871	0.846803	0.808674	1.16955	0.827675	1.32122		0.9645
	2D	5.06593	4.57186	2.36725	6.77519	3.04464	204.705	89.6645	166.817		0.0343
	3D	11.096	12.4083	7.99417	16.8952	10.9683	1426.04	1011.41	716.656		0.0003
	4D	10.5163	13.3292	13.4871	19.311	12.5878	1445.91	1056.32	880.629		0.0008
		WT clones 1-5					KO clones 1-3				Padj (2way ANOVA)
Hbegf	Stem	1.09026	1.41174	1.43478	0.497187	0.566034	0.965662	0.778371	0.700013		0.9999
	2D	8.84667	5.20834	3.98903	9.71204	4.94052	11.5832	9.83537	10.6967		0.0333
	3D	8.31611	9.30465	5.16124	12.7117	7.53121	10.8425	17.1306	11.8177		0.0149
	4D	9.60972	9.03699	7.4161	11.9011	8.04346	5.14323	6.41148	5.57237		0.0932

## Sheet: Fig. 9
Figure 9h
Inhibit SynT-I Proportions	WT	KO
1	2.258	8.654
2	5.66	33.476
3	8.057	13.275
Figure 9i
Inhibit SynT-II Proportions	WT	KO
1	30.513	13.666
2	24.892	2.563
3	24.54	15.499
Figure 9j
Remove SynT-I Proportions	WT	KO
1	5.891	13.649
2	5.054	27.785
3	2.55	12.433
Figure 9k
Remove SynT-II Proportions	WT	KO
1	20.015	15.39
2	20.34	2.372
3	27.11	13.049

## Sheet: Suppl Fig. 1
Supplementary Figure 1
Cell viability
	TSC conditions			Inhibit			Remove
2hr	3	2.8	2.5	2.1	2.1	2.1	3.2	3.3	2.9
4hr	8.3	8.2	6.2	7.2	5.9	5.9	8.4	8.7	8.5
6hr	13	13	9.9	10	9.7	9.5	13	13	14
8hr	16	16	13	14	13	12	16	17	17
24hr	19	20	22	21	20	19	20	22	21

## Sheet: Suppl. Fig. 2
Inhibit Cluster ID (sorted by timepoint)	T0 Cl0 % in Inhibit Dataset(Fig 2c)	T0 Cl2 % in Inhibit Dataset(Fig 2e)
9	56	33
16	1	1
11	6	17
5	16	2
1	18	15
15	0	1
10	0	3
12	1	7
2	1	2
3	0	0
6	0	5
7	0	0
13	0	0
8	0	6
14	1	0
4	0	0
0	0	8

## Sheet: Suppl Fig. 3
Supplementary Figure 3c
Gene	WT	KO	p-value
Nicol1	1.196	1e-05	<0.0001
Nicol1	0.96369	0
Nicol1	0.74909	0
Nicol1	0.8037	0
Nicol1	1.2509	0
Nicol1		0
Supplementary Figure 3d
Gene		WT						KO				Padj
Elf5	Stem	0.72811	1.44222	0.60468	0.89751	1.34821	0.97927	0.52998	0.4336	0.32573	0.49677	0.001
	16h	0.93962	1.29	0.83703	1.10164	0.85772	0.97189	0.68332	0.4594	0.47501	0.61841	0.0112
	1D	0.66583	1.15142	0.68756	1.11664	0.94656	1.06509	0.73721	0.55301	0.44947	0.50791	0.0392
	2D	0.39854	0.50703	0.66711	0.80999	0.2942	0.44955	1.18394	0.71769	0.68209	0.33133	0.5063
	3D	0.11662	0.21656	0.20131	0.40251	0.09029	0.13835	0.49295	0.15249	0.20594	0.0759	0.9995

## Sheet: Suppl Fig. 5c
Timepoint	Inhibit (% of cells in G2M split by replicate)										Remove (%of cells in G2M split by replicate)
0	46	53	45	45	48	44	44	53	50	48	46.43	52.84	45.45	45.48	47.52	43.8	44.28	53.14	50	48.24
1	36	36	40	26	26	42					37.85	31.04	34.66	29.49
4	37	36	25	30							29.56	31.88	22.43	32.95
24	18	33	24	26							61.67	53.48	41.52
36	8	7	12	5							29.47	25.41	26.33	20.84
48	2	2	3	1							17.57	15.18	24.93	14.06

[truncated: 3 more sheets: Suppl Fig. 12, Suppl Fig. 15, Suppl Fig. 16]
